# Supplementary material for: {6,6′-Dieth­oxy-2,2′-[ethyl­enebis(nitrilo­methyl­idyne)]diphenolato}nickel(II) monohydrate
Source: Acta Crystallogr Sect E Struct Rep Online. 2008 Nov 29;64(Pt 12):m1638. doi: 10.1107/S1600536808039822 (PMC2959910; doi:10.1107/S1600536808039822)
Supplement: Supplementary file 1 [file e-64-m1638-sup1.cif]

##############################################################################
###                                                                        ###
###        Electronic paper (Acta Crystallographica Section E)             ###
###                                                                        ###
##############################################################################
#                                                                            #
# This CIF contains the data in a paper accepted for publication in Acta     #
# Crystallographica Section E. It conforms to the requirements of Notes      #
# for Authors for Section E, and has been peer reviewed under the auspices   #
# of the IUCr Commission on Journals.                                        #
#                                                                            #
# Full details of the Crystallographic Information File format               #
# are given in the paper "The Crystallographic Information File (CIF):       #
# a New Standard Archive File for Crystallography" by S. R. Hall, F. H.      #
# Allen and I. D. Brown [Acta Cryst. (1991), A47, 655-685].                  #
#                                                                            #
# The current version of the core CIF dictionary is obtainable from          #
# ftp://ftp.iucr.org/pub/cif_core.dic. The current version number is 2.4.    #
#                                                                            #
# Software is freely available for graphical display of the structure(s) in  #
# this CIF.  For information consult the CIF home page http://www.iucr.org/  #
# cif/home.html                                                              #
#                                                                            #
# This file may be used for bona fide research purposes within the           #
# scientific community so long as proper attribution is given to the journal # 
# article from which it was obtained.                                        #
#                                                                            #
##############################################################################
                                             
data_I
_audit_creation_method     SHELXL-97
_chemical_name_systematic
;
{6,6'-Diethoxy-2,2'-[ethylenebis(nitrilomethylidyne)]diphenolato}nickel(II)
monohydrate
;
_chemical_name_common     ?
_chemical_formula_moiety     'C20 H22 N2 Ni O4, H2 O'
_chemical_formula_sum     'C20 H24 N2 Ni O5'
_chemical_formula_iupac     '[Ni (C20 H22 N2 O4)], H2 O'
_chemical_formula_weight     431.12
_chemical_melting_point     ?
_symmetry_cell_setting     orthorhombic
_symmetry_space_group_name_H-M     'P b c n'
_symmetry_space_group_name_Hall     -p_2n_2ab
loop_
    _symmetry_equiv_pos_as_xyz
    'x, y, z'
    '-x+1/2, -y+1/2, z+1/2'
    '-x, y, -z+1/2'
    'x+1/2, -y+1/2, -z'
    '-x, -y, -z'
    'x-1/2, y-1/2, -z-1/2'
    'x, -y, z-1/2'
    '-x-1/2, y-1/2, z'
_cell_length_a     12.8401(8)
_cell_length_b     19.6133(12)
_cell_length_c     7.5853(5)
_cell_angle_alpha     90.00
_cell_angle_beta     90.00
_cell_angle_gamma     90.00
_cell_volume     1910.3(2)
_cell_formula_units_Z     4
_cell_measurement_reflns_used     2990
_cell_measurement_theta_min     3.173
_cell_measurement_theta_max     26.527
_cell_measurement_temperature     273(2)
_exptl_crystal_description     block
_exptl_crystal_colour     red-brown
_exptl_crystal_size_max     0.15
_exptl_crystal_size_mid     0.13
_exptl_crystal_size_min     0.11
_exptl_crystal_density_diffrn     1.499
_exptl_crystal_density_meas     ?
_exptl_crystal_density_method     'not measured'
_exptl_crystal_F_000     904
_exptl_absorpt_coefficient_mu     1.050
_exptl_absorpt_correction_type     multi-scan
_exptl_absorpt_process_details     '(SADABS; Sheldrick, 2003)'
_exptl_absorpt_correction_T_min     0.8584
_exptl_absorpt_correction_T_max     0.8932
_exptl_special_details
;
;
_diffrn_ambient_temperature     273(2)
_diffrn_radiation_type     MoK\a
_diffrn_radiation_wavelength     0.71073
_diffrn_radiation_source     'fine-focus sealed tube'
_diffrn_radiation_monochromator     graphite
_diffrn_measurement_device_type     'Bruker APEXII CCD area-detector'
_diffrn_measurement_method     '\f and \w'
_diffrn_detector_area_resol_mean     ?
_diffrn_reflns_number     8741
_diffrn_reflns_av_R_equivalents     0.0248
_diffrn_reflns_av_sigmaI/netI     0.0184
_diffrn_reflns_theta_min     1.90
_diffrn_reflns_theta_max     25.01
_diffrn_reflns_theta_full     25.01
_diffrn_measured_fraction_theta_max     0.997
_diffrn_measured_fraction_theta_full     0.997
_diffrn_reflns_limit_h_min     -15
_diffrn_reflns_limit_h_max     14
_diffrn_reflns_limit_k_min     -16
_diffrn_reflns_limit_k_max     23
_diffrn_reflns_limit_l_min     -8
_diffrn_reflns_limit_l_max     8
_diffrn_standards_number     ?
_diffrn_standards_interval_count     ?
_diffrn_standards_interval_time     ?
_diffrn_standards_decay_%     ?
_refine_special_details
;
Refinement of <i>F</i>^2^ against ALL reflections. The weighted <i>R</i>-factor
<i>wR</i> and goodness of fit <i>S</i> are based on <i>F</i>^2^, conventional
<i>R</i>-factors <i>R</i> are based on <i>F</i>, with <i>F</i> set to zero for
negative <i>F</i>^2^. The threshold expression of <i>F</i>^2^ >
\s(<i>F</i>^2^) is used only for calculating <i>R</i>-factors(gt) <i>etc</i>.
and is not relevant to the choice of reflections for refinement.
<i>R</i>-factors based on <i>F</i>^2^ are statistically about twice as large
as those based on <i>F</i>, and <i>R</i>- factors based on ALL data will be
even larger.
;
_reflns_number_total     1676
_reflns_number_gt     1381
_reflns_threshold_expression     I>2\s(I)
_refine_ls_structure_factor_coef     Fsqd
_refine_ls_matrix_type     full
_refine_ls_R_factor_all     0.0362
_refine_ls_R_factor_gt     0.0271
_refine_ls_wR_factor_gt     0.0660
_refine_ls_wR_factor_ref     0.0716
_refine_ls_goodness_of_fit_ref     1.039
_refine_ls_restrained_S_all     1.038
_refine_ls_number_reflns     1676
_refine_ls_number_parameters     129
_refine_ls_number_restraints     1
_refine_ls_hydrogen_treatment     constr
_refine_ls_weighting_scheme     calc
_refine_ls_weighting_details
         'calc w=1/[\s^2^(Fo^2^)+(0.0307P)^2^+0.9816P] where P=(Fo^2^+2Fc^2^)/3'
_atom_sites_solution_hydrogens     geom
_atom_sites_solution_primary     direct
_atom_sites_solution_secondary     difmap
_refine_ls_shift/su_max     0.000
_refine_ls_shift/su_mean     0.000
_refine_diff_density_max     0.333
_refine_diff_density_min     -0.410
_refine_ls_extinction_method     none
_refine_ls_extinction_coef     ?
loop_
    _atom_type_symbol
    _atom_type_description
    _atom_type_scat_dispersion_real
    _atom_type_scat_dispersion_imag
    _atom_type_scat_source
    'C' 'C' 0.0033 0.0016
                         'International Tables Vol C Tables 4.2.6.8 and 6.1.1.4'
    'H' 'H' 0.0000 0.0000
                         'International Tables Vol C Tables 4.2.6.8 and 6.1.1.4'
    'N' 'N' 0.0061 0.0033
                         'International Tables Vol C Tables 4.2.6.8 and 6.1.1.4'
    'O' 'O' 0.0106 0.0060
                         'International Tables Vol C Tables 4.2.6.8 and 6.1.1.4'
    'Ni' 'Ni' 0.3393 1.1124
                         'International Tables Vol C Tables 4.2.6.8 and 6.1.1.4'
_computing_data_collection     'APEX2 (Bruker, 2004)'
_computing_cell_refinement     'SAINT-Plus (Bruker, 2001)'
_computing_data_reduction     'SAINT-Plus (Bruker, 2001)'
_computing_structure_solution     'SHELXS97 (Sheldrick, 2008)'
_computing_structure_refinement     'SHELXL97 (Sheldrick, 2008)'
_computing_molecular_graphics     'XP (Sheldrick, 1998)'
_computing_publication_material     'SHELXL97 (Sheldrick, 2008)'
loop_
    _atom_site_type_symbol
    _atom_site_label
    _atom_site_fract_x
    _atom_site_fract_y
    _atom_site_fract_z
    _atom_site_U_iso_or_equiv
    _atom_site_adp_type
    _atom_site_calc_flag
    _atom_site_refinement_flags
    _atom_site_occupancy
    _atom_site_disorder_assembly
    _atom_site_disorder_group
    Ni Ni1 0.5000 0.023585(17) 0.2500 0.03740(14) Uani d S 1 . .
    O O1 0.41162(10) 0.09308(7) 0.17417(19) 0.0406(3) Uani d . 1 . .
    O O2 0.32670(11) 0.20336(7) 0.03750(19) 0.0454(4) Uani d . 1 . .
    O O3 0.5000 0.23474(14) 0.2500 0.1240(15) Uani d SD 1 . .
    H H3A 0.4599 0.2100 0.1962 0.149 Uiso d RD 1 . .
    N N1 0.58936(15) -0.04538(8) 0.3175(2) 0.0457(5) Uani d . 1 . .
    C C1 0.54450(19) -0.11475(10) 0.3139(3) 0.0565(6) Uani d . 1 . .
    H H1A 0.5201 -0.1274 0.4305 0.068 Uiso calc R 1 . .
    H H1B 0.5969 -0.1474 0.2773 0.068 Uiso calc R 1 . .
    C C2 0.6841(2) -0.03851(12) 0.3700(3) 0.0546(6) Uani d . 1 . .
    H H2 0.7227 -0.0782 0.3842 0.066 Uiso calc R 1 . .
    C C3 0.31834(15) 0.08654(10) 0.1050(3) 0.0398(5) Uani d . 1 . .
    C C4 0.26463(18) 0.02419(11) 0.0914(3) 0.0495(6) Uani d . 1 . .
    C C5 0.1623(2) 0.02214(15) 0.0224(4) 0.0684(8) Uani d . 1 . .
    H H5 0.1269 -0.0192 0.0171 0.082 Uiso calc R 1 . .
    C C6 0.1152(2) 0.07964(15) -0.0361(4) 0.0709(8) Uani d . 1 . .
    H H6 0.0474 0.0777 -0.0789 0.085 Uiso calc R 1 . .
    C C7 0.16808(17) 0.14183(13) -0.0323(3) 0.0550(6) Uani d . 1 . .
    H H7 0.1361 0.1811 -0.0748 0.066 Uiso calc R 1 . .
    C C8 0.26779(16) 0.14498(11) 0.0345(3) 0.0427(5) Uani d . 1 . .
    C C9 0.28968(19) 0.26143(11) -0.0578(3) 0.0535(6) Uani d . 1 . .
    H H9A 0.2273 0.2793 -0.0024 0.064 Uiso calc R 1 . .
    H H9B 0.2727 0.2486 -0.1780 0.064 Uiso calc R 1 . .
    C C10 0.3732(2) 0.31410(12) -0.0576(4) 0.0677(7) Uani d . 1 . .
    H H10A 0.3886 0.3270 0.0616 0.102 Uiso calc R 1 . .
    H H10B 0.3500 0.3534 -0.1223 0.102 Uiso calc R 1 . .
    H H10C 0.4347 0.2959 -0.1120 0.102 Uiso calc R 1 . .
loop_
    _atom_site_aniso_label
    _atom_site_aniso_U_11
    _atom_site_aniso_U_22
    _atom_site_aniso_U_33
    _atom_site_aniso_U_12
    _atom_site_aniso_U_13
    _atom_site_aniso_U_23
    Ni1 0.0425(2) 0.0303(2) 0.0394(2) 0.000 0.01083(17) 0.000
    O1 0.0376(8) 0.0359(7) 0.0481(8) -0.0025(6) 0.0007(7) -0.0011(6)
    O2 0.0452(8) 0.0416(8) 0.0493(9) 0.0033(7) -0.0080(7) 0.0010(7)
    O3 0.132(3) 0.0510(17) 0.189(4) 0.000 -0.113(3) 0.000
    N1 0.0557(12) 0.0352(9) 0.0464(10) 0.0072(9) 0.0186(9) 0.0028(8)
    C1 0.0755(17) 0.0324(11) 0.0617(16) 0.0066(11) 0.0279(12) 0.0043(10)
    C2 0.0599(16) 0.0458(14) 0.0581(15) 0.0219(12) 0.0157(12) 0.0051(11)
    C3 0.0369(11) 0.0475(12) 0.0350(11) -0.0042(9) 0.0075(9) -0.0053(9)
    C4 0.0469(13) 0.0523(13) 0.0492(13) -0.0144(11) 0.0076(11) -0.0052(11)
    C5 0.0511(15) 0.0715(18) 0.082(2) -0.0239(13) 0.0014(14) -0.0063(15)
    C6 0.0411(14) 0.092(2) 0.0792(19) -0.0118(14) -0.0080(13) -0.0123(17)
    C7 0.0427(13) 0.0687(16) 0.0538(14) 0.0038(12) -0.0028(11) -0.0060(12)
    C8 0.0392(12) 0.0522(13) 0.0367(11) -0.0006(10) 0.0034(9) -0.0073(10)
    C9 0.0616(15) 0.0533(14) 0.0455(13) 0.0159(12) -0.0076(11) -0.0005(11)
    C10 0.0848(19) 0.0510(14) 0.0673(17) 0.0039(14) -0.0112(15) 0.0131(13)
_geom_special_details
;
All e.s.d.'s (except the e.s.d. in the dihedral angle between two l.s. planes)
are estimated using the full covariance matrix. The cell e.s.d.'s are taken
into account individually in the estimation of e.s.d.'s in distances, angles
and torsion angles; correlations between e.s.d.'s in cell parameters are only
used when they are defined by crystal symmetry. An approximate (isotropic)
treatment of cell e.s.d.'s is used for estimating e.s.d.'s involving l.s.
planes.
;
loop_
    _geom_bond_atom_site_label_1
    _geom_bond_atom_site_label_2
    _geom_bond_site_symmetry_2
    _geom_bond_distance
    _geom_bond_publ_flag
    Ni1 N1 3_655 1.8462(18) ?
    Ni1 N1 . 1.8462(18) ?
    Ni1 O1 3_655 1.8645(14) ?
    Ni1 O1 . 1.8645(14) ?
    O1 C3 . 1.314(2) ?
    O2 C8 . 1.372(2) ?
    O2 C9 . 1.431(2) ?
    O3 H3A . 0.8168 ?
    N1 C2 . 1.287(3) ?
    N1 C1 . 1.478(3) ?
    C1 C1 3_655 1.498(5) ?
    C1 H1A . 0.9700 ?
    C1 H1B . 0.9700 ?
    C2 C4 3_655 1.426(3) ?
    C2 H2 . 0.9300 ?
    C3 C4 . 1.408(3) ?
    C3 C8 . 1.422(3) ?
    C4 C5 . 1.415(3) ?
    C4 C2 3_655 1.426(3) ?
    C5 C6 . 1.354(4) ?
    C5 H5 . 0.9300 ?
    C6 C7 . 1.396(3) ?
    C6 H6 . 0.9300 ?
    C7 C8 . 1.378(3) ?
    C7 H7 . 0.9300 ?
    C9 C10 . 1.489(3) ?
    C9 H9A . 0.9700 ?
    C9 H9B . 0.9700 ?
    C10 H10A . 0.9600 ?
    C10 H10B . 0.9600 ?
    C10 H10C . 0.9600 ?
loop_
    _geom_angle_atom_site_label_1
    _geom_angle_atom_site_label_2
    _geom_angle_atom_site_label_3
    _geom_angle_site_symmetry_1
    _geom_angle_site_symmetry_3
    _geom_angle
    _geom_angle_publ_flag
    N1 Ni1 N1 3_655 . 85.77(12) ?
    N1 Ni1 O1 3_655 3_655 178.06(7) ?
    N1 Ni1 O1 . 3_655 94.12(7) ?
    N1 Ni1 O1 3_655 . 94.12(7) ?
    N1 Ni1 O1 . . 178.06(7) ?
    O1 Ni1 O1 3_655 . 86.06(8) ?
    C3 O1 Ni1 . . 127.35(13) ?
    C8 O2 C9 . . 118.21(16) ?
    C2 N1 C1 . . 118.07(19) ?
    C2 N1 Ni1 . . 126.62(16) ?
    C1 N1 Ni1 . . 115.29(16) ?
    N1 C1 C1 . 3_655 108.01(14) ?
    N1 C1 H1A . . 110.1 ?
    C1 C1 H1A 3_655 . 110.1 ?
    N1 C1 H1B . . 110.1 ?
    C1 C1 H1B 3_655 . 110.1 ?
    H1A C1 H1B . . 108.4 ?
    N1 C2 C4 . 3_655 126.2(2) ?
    N1 C2 H2 . . 116.9 ?
    C4 C2 H2 3_655 . 116.9 ?
    O1 C3 C4 . . 124.1(2) ?
    O1 C3 C8 . . 119.19(18) ?
    C4 C3 C8 . . 116.69(19) ?
    C3 C4 C5 . . 120.4(2) ?
    C3 C4 C2 . 3_655 120.5(2) ?
    C5 C4 C2 . 3_655 118.7(2) ?
    C6 C5 C4 . . 120.8(2) ?
    C6 C5 H5 . . 119.6 ?
    C4 C5 H5 . . 119.6 ?
    C5 C6 C7 . . 120.2(2) ?
    C5 C6 H6 . . 119.9 ?
    C7 C6 H6 . . 119.9 ?
    C8 C7 C6 . . 119.9(2) ?
    C8 C7 H7 . . 120.1 ?
    C6 C7 H7 . . 120.1 ?
    O2 C8 C7 . . 123.7(2) ?
    O2 C8 C3 . . 114.51(17) ?
    C7 C8 C3 . . 121.8(2) ?
    O2 C9 C10 . . 108.22(18) ?
    O2 C9 H9A . . 110.1 ?
    C10 C9 H9A . . 110.1 ?
    O2 C9 H9B . . 110.1 ?
    C10 C9 H9B . . 110.1 ?
    H9A C9 H9B . . 108.4 ?
    C9 C10 H10A . . 109.5 ?
    C9 C10 H10B . . 109.5 ?
    H10A C10 H10B . . 109.5 ?
    C9 C10 H10C . . 109.5 ?
    H10A C10 H10C . . 109.5 ?
    H10B C10 H10C . . 109.5 ?
loop_
    _geom_hbond_atom_site_label_D
    _geom_hbond_atom_site_label_H
    _geom_hbond_atom_site_label_A
    _geom_hbond_site_symmetry_A
    _geom_hbond_distance_DH
    _geom_hbond_distance_HA
    _geom_hbond_distance_DA
    _geom_hbond_angle_DHA
    _geom_hbond_publ_flag
    O3 H3A O1 . 0.82 2.38 3.056(3) 140.4 no
    O3 H3A O2 . 0.82 2.10 2.8158(15) 147.0 yes
data_global
_journal_date_recd_electronic     2008-11-20
_journal_date_accepted     2008-11-25
_journal_name_full     'Acta Crystallographica, Section E'
_journal_year     2008
_journal_volume     64
_journal_issue     12
_journal_page_first     m1638
_journal_page_last     m1638
_journal_paper_category     QM
_journal_coeditor_code     CV2487
_publ_contact_author_name     'Hai Xie'
_publ_contact_author_address
;
College of Chemistry & Chemical Engineering Shanxi Datong University
Shanxi 037009 P. R. China
;
_publ_contact_author_email     xhtgao@126.com
_publ_contact_author_Phone     '?'
_publ_section_title
;
{6,6'-Diethoxy-2,2'-[ethylenebis(nitrilomethylidyne)]diphenolato}nickel(II)
monohydrate
;
loop_
    _publ_author_name
    _publ_author_address
    'Hai Xie'
;
College of Chemistry & Chemical Engineering
Shanxi Datong University
Shanxi 037009
People's Republic of China
;
