# Supplementary material for: {6,6′-Dieth­oxy-2,2′-[ethyl­enebis(nitrilo­methyl­idyne)]diphenolato}nickel(II) monohydrate
Source: Acta Crystallogr Sect E Struct Rep Online. 2008 Nov 29;64(Pt 12):m1638. doi: 10.1107/S1600536808039822 (PMC2959910; doi:10.1107/S1600536808039822)
Supplement: Supplementary file 2 [file e-64-m1638-Isup2.hkl]

# 
# h,k,l, Fc-squared, Fo-squared, sigma(Fo-squared) and status flag 
# 
data_I
_shelx_title ' xh2 in Pbcn' 
_shelx_refln_list_code          4 
_shelx_F_calc_maximum      267.15 
_exptl_crystal_F_000       904.00 
_reflns_d_resolution_high  0.8407 
 
loop_ 
 _symmetry_equiv_pos_as_xyz 
 'x, y, z' 
 '-x+1/2, -y+1/2, z+1/2' 
 '-x, y, -z+1/2' 
 'x+1/2, -y+1/2, -z' 
 '-x, -y, -z' 
 'x-1/2, y-1/2, -z-1/2' 
 'x, -y, z-1/2' 
 '-x-1/2, y-1/2, z' 
 
_cell_length_a    12.8401 
_cell_length_b    19.6133 
_cell_length_c     7.5853 
_cell_angle_alpha  90.000 
_cell_angle_beta   90.000 
_cell_angle_gamma  90.000 
 
_shelx_F_squared_multiplier     1.000 
 
loop_ 
 _refln_index_h 
 _refln_index_k 
 _refln_index_l 
 _refln_F_squared_calc 
 _refln_F_squared_meas 
 _refln_F_squared_sigma 
 _refln_observed_status 
   4   0   0      679.20      672.84     14.00 o 
   6   0   0     6486.56     6348.06     85.75 o 
   8   0   0      852.89      722.68     45.52 o 
  10   0   0     2725.02     2699.11     48.65 o 
  12   0   0     3051.05     2911.32     54.64 o 
   1   1   0    37103.66    36001.58    456.23 o 
   3   1   0    11719.92    12038.35    105.56 o 
   5   1   0    10654.77    10574.15    269.45 o 
   7   1   0      470.53      695.52     31.55 o 
   9   1   0     2891.13     2793.05     77.00 o 
  11   1   0     2537.52     2561.93     30.64 o 
  13   1   0      892.18      877.45     22.96 o 
   0   2   0    22183.73    22071.92    395.32 o 
   2   2   0     8810.76     9063.05     80.03 o 
   4   2   0     1239.80     1246.58     12.41 o 
   6   2   0      422.05      334.72      8.13 o 
   8   2   0     2026.50     1994.29     30.50 o 
  10   2   0     1634.49     1601.47     21.86 o 
  12   2   0     1471.78     1542.89     26.20 o 
  14   2   0      110.22      139.40     19.73 o 
   1   3   0     9248.13     9463.28    117.78 o 
   3   3   0     2111.86     2276.22     23.88 o 
   5   3   0     1295.77     1324.10     13.78 o 
   7   3   0     2366.01     2392.28     23.20 o 
   9   3   0     3036.08     3114.30     30.20 o 
  11   3   0      972.39     1054.91     18.08 o 
  13   3   0      263.05      299.20     18.05 o 
  15   3   0      302.21      353.07     29.38 o 
   0   4   0     7604.46     7689.22    137.11 o 
   2   4   0      225.83      215.30      6.37 o 
   4   4   0    11369.07    11916.58    106.45 o 
   6   4   0     7273.52     7496.01     65.71 o 
   8   4   0     2043.45     2054.30     29.58 o 
  10   4   0     1195.87     1220.50     21.41 o 
  12   4   0      392.80      378.28     15.49 o 
  14   4   0      437.06      450.78     18.64 o 
   1   5   0       82.00       79.24      3.93 o 
   3   5   0     3844.30     3838.43     43.76 o 
   5   5   0     8645.49     8779.24     72.90 o 
   7   5   0     3524.13     3457.11     34.31 o 
   9   5   0     1279.46     1248.01     18.24 o 
  11   5   0      355.13      350.58     22.55 o 
  13   5   0      194.52      197.14     13.08 o 
   0   6   0       34.37       33.85      8.54 o 
   2   6   0       92.98      128.87      4.40 o 
   4   6   0     2124.64     2139.79     28.39 o 
   6   6   0     4323.75     4164.91     39.15 o 
   8   6   0     2146.70     2176.91     25.44 o 
  10   6   0       62.79       79.74      9.46 o 
  12   6   0      366.38      327.31     24.27 o 
  14   6   0      130.51      165.01     16.08 o 
   1   7   0       56.59       81.14      4.52 o 
   3   7   0     9782.56    10366.68     93.41 o 
   5   7   0      140.54      108.09     13.21 o 
   7   7   0      127.59      135.70      6.41 o 
   9   7   0     4595.23     4442.47     60.28 o 
  11   7   0      724.63      706.21     20.99 o 
  13   7   0       34.96       46.10     24.48 o 
   0   8   0      675.41      649.33     15.14 o 
   2   8   0      547.46      471.95      8.96 o 
   4   8   0    11194.22    12085.71    109.22 o 
   6   8   0      375.24      396.01     11.50 o 
   8   8   0      320.87      337.15     12.47 o 
  10   8   0        7.36        9.56      8.22 o 
  12   8   0       18.09       26.30     10.15 o 
  14   8   0      129.51      131.72     16.23 o 
   1   9   0     3543.70     3767.45     44.94 o 
   3   9   0     1065.67     1065.00     15.41 o 
   5   9   0      220.64      257.51      7.64 o 
   7   9   0      626.77      617.85     15.82 o 
   9   9   0       22.97       18.85     14.19 o 
  11   9   0        1.25      -15.91     11.44 o 
  13   9   0        3.26       -2.58      9.08 o 
   0  10   0      267.75      274.64     15.55 o 
   2  10   0      794.47      971.37     14.89 o 
   4  10   0      919.47      924.39     14.82 o 
   6  10   0      227.09      233.70      9.86 o 
   8  10   0      128.50      161.70     13.10 o 
  10  10   0       31.22       27.40      9.53 o 
  12  10   0        8.79       19.08     10.48 o 
   1  11   0      597.78      648.07     14.33 o 
   3  11   0      339.38      369.71      9.25 o 
   5  11   0       62.55       83.49      5.20 o 
   7  11   0      173.28      167.54     13.06 o 
   9  11   0      357.66      313.92     17.92 o 
  11  11   0       83.81       86.20     13.39 o 
  13  11   0        0.39       15.29      9.98 o 
   0  12   0      818.52     1001.24     23.02 o 
   2  12   0       76.48      101.20      5.64 o 
   4  12   0      113.19      120.30      6.02 o 
   6  12   0      664.00      669.51     24.48 o 
   8  12   0       15.72       19.28      8.80 o 
  10  12   0       69.95      104.29     13.14 o 
  12  12   0      129.31      108.89     23.73 o 
   1  13   0     1561.94     1578.54     26.03 o 
   3  13   0        1.22       -0.21      3.28 o 
   5  13   0      457.45      422.52     18.17 o 
   7  13   0        0.86        8.21      7.59 o 
   9  13   0        0.60        0.62      7.57 o 
  11  13   0      250.56      257.68     19.50 o 
   0  14   0     2123.97     2023.74     38.43 o 
   2  14   0     1685.21     1660.35     23.80 o 
   4  14   0      323.85      314.53     12.13 o 
   6  14   0        4.85       19.17      8.21 o 
   8  14   0      213.36      249.58     16.93 o 
  10  14   0      252.97      292.82     19.33 o 
  12  14   0       19.11       28.01     11.85 o 
   1  15   0     2512.73     2459.63     37.07 o 
   3  15   0     1238.47     1230.98     20.42 o 
   5  15   0       50.70       56.58      9.73 o 
   7  15   0      180.01      206.17     20.73 o 
   9  15   0      381.98      313.39     43.14 o 
  11  15   0      375.59      396.28     29.13 o 
   0  16   0     3282.51     3343.58     57.24 o 
   2  16   0      248.09      259.49      9.95 o 
   4  16   0      502.90      466.79     20.24 o 
   6  16   0      215.65      190.47     18.19 o 
   8  16   0      116.11      102.90     13.46 o 
  10  16   0      414.94      359.81     22.69 o 
   1  17   0     1205.91     1271.02     25.65 o 
   3  17   0       19.37       19.49      7.83 o 
   5  17   0     1205.47     1073.65     41.86 o 
   7  17   0       13.21       41.79     10.75 o 
   9  17   0      586.91      548.64     48.58 o 
   0  18   0     4147.34     4052.39    108.45 o 
   2  18   0        5.37        9.45      5.43 o 
   4  18   0      506.88      497.69     21.98 o 
   6  18   0      806.51      789.51     31.92 o 
   8  18   0      416.01      428.25     23.22 o 
   1  19   0      201.94      225.42     11.89 o 
   3  19   0     1837.05     1823.20     43.19 o 
   5  19   0     1152.96     1159.03     35.28 o 
   7  19   0      357.10      422.03     22.99 o 
   0  20   0      263.41      281.92     16.65 o 
   2  20   0      783.76      861.33     28.70 o 
   4  20   0     1052.23     1087.57     33.86 o 
   6  20   0      667.46      673.49     27.81 o 
   1  21   0      307.22      346.02     18.82 o 
   3  21   0      597.31      691.94     27.09 o 
   5  21   0     1016.79     1038.88     47.25 o 
   2  22   0      312.72      353.44     20.04 o 
   4  22   0     1021.84     1079.96     35.71 o 
   1   1   1      993.77     1094.71     24.93 o 
   2   1   1     3820.55     3852.09     32.34 o 
   3   1   1      259.39      268.17      5.54 o 
   4   1   1     3699.49     3767.83     24.61 o 
   5   1   1      421.15      465.84      5.31 o 
   6   1   1      457.13      510.44      6.04 o 
   7   1   1      312.73      309.79      5.11 o 
   8   1   1      335.70      375.23      5.99 o 
   9   1   1       59.22       63.41      3.33 o 
  10   1   1        0.02        0.74      2.33 o 
  11   1   1      313.62      290.70      7.32 o 
  12   1   1        6.25        1.27      3.88 o 
  13   1   1       55.86       68.10      7.17 o 
  14   1   1       13.14        9.91      7.20 o 
  15   1   1        1.28       -8.21      8.93 o 
   0   2   1     1563.30     1771.91     25.03 o 
   1   2   1    14370.71    14905.17    131.03 o 
   2   2   1       64.37       47.95      2.51 o 
   3   2   1      982.61     1031.61      9.68 o 
   4   2   1      198.38      185.39      3.83 o 
   5   2   1      603.30      611.83      6.45 o 
   6   2   1      134.05      101.77      2.99 o 
   7   2   1       54.45       59.41      2.54 o 
   8   2   1      270.19      269.61      6.21 o 
   9   2   1       37.57       34.02      2.69 o 
  10   2   1      435.17      430.85      8.31 o 
  11   2   1      143.38      143.79      6.05 o 
  12   2   1      319.61      309.51      9.16 o 
  13   2   1      307.97      327.73     11.82 o 
  14   2   1       32.72       21.71      8.05 o 
  15   2   1       16.94       16.14     10.08 o 
   1   3   1      183.16      216.02      4.72 o 
   2   3   1     9179.82     9154.26     66.76 o 
   3   3   1      175.54      184.03      4.59 o 
   4   3   1     1231.89     1224.79     11.05 o 
   5   3   1       74.94       65.85      2.34 o 
   6   3   1       40.43       50.81      2.37 o 
   7   3   1       46.28       37.15      2.37 o 
   8   3   1      165.28      181.36      4.39 o 
   9   3   1      864.27      858.98     11.46 o 
  10   3   1        0.31       -4.10      3.01 o 
  11   3   1      323.26      324.30      9.09 o 
  12   3   1       12.80       12.08      4.78 o 
  13   3   1      139.19      145.84      9.99 o 
  14   3   1       26.10       11.41      7.62 o 
  15   3   1       22.25       30.25     12.72 o 
   0   4   1        5.98        8.45      2.39 o 
   1   4   1      331.97      310.42      4.53 o 
   2   4   1     1220.88     1154.01     10.50 o 
   3   4   1     2066.46     2236.90     20.21 o 
   4   4   1     2303.53     2382.30     23.77 o 
   5   4   1       17.25       30.21      2.24 o 
   6   4   1      685.80      690.38      7.82 o 
   7   4   1     1306.39     1272.14     12.14 o 
   8   4   1      832.50      866.27     10.16 o 
   9   4   1      142.72      138.92      6.36 o 
  10   4   1      354.29      367.28      9.96 o 
  11   4   1      168.69      149.76      8.04 o 
  12   4   1      378.32      409.83     11.44 o 
  13   4   1       33.37       47.54      7.41 o 
  14   4   1       96.94      109.33      9.98 o 
   1   5   1     5375.23     5534.93     38.69 o 
   2   5   1      627.76      673.45      7.57 o 
   3   5   1    10603.44    10664.22     72.68 o 
   4   5   1      399.92      429.73      6.86 o 
   5   5   1     2965.67     3019.59     26.41 o 
   6   5   1      631.74      664.04      9.47 o 
   7   5   1     3163.19     3111.08     24.90 o 
   8   5   1       74.14       73.77      4.48 o 
   9   5   1      885.94      868.24     13.10 o 
  10   5   1       99.65      103.58      5.68 o 
  11   5   1      169.11      156.65     11.42 o 
  12   5   1        2.80        1.17      4.86 o 
  13   5   1      140.90      145.51      9.20 o 
  14   5   1        0.38        8.73      7.34 o 
   0   6   1     5846.43     5950.06     55.09 o 
   1   6   1      392.77      383.78      5.72 o 
   2   6   1     6243.83     6251.20     41.37 o 
   3   6   1       30.42       44.63      2.64 o 
   4   6   1     9272.69     9512.36     66.30 o 
   5   6   1      116.16      140.93      3.92 o 
   6   6   1     5082.22     5034.63     33.98 o 
   7   6   1      486.42      448.92     10.18 o 
   8   6   1     1981.55     1887.95     22.22 o 
   9   6   1      197.87      191.39      7.50 o 
  10   6   1      107.32       98.31      6.29 o 
  11   6   1       91.56       94.12      7.31 o 
  12   6   1      115.01      106.11      8.06 o 
  13   6   1        6.65        9.61      8.31 o 
  14   6   1      137.13      109.63     10.25 o 
   1   7   1      287.15      240.35      4.59 o 
   2   7   1      157.56      145.12      3.71 o 
   3   7   1     7872.06     7929.07     56.03 o 
   4   7   1      563.79      541.09      7.84 o 
   5   7   1     7590.25     7595.19     55.17 o 
   6   7   1      131.46      132.25      4.04 o 
   7   7   1     2387.44     2292.90     28.18 o 
   8   7   1      130.35      134.35      6.46 o 
   9   7   1      836.08      769.12     14.01 o 
  10   7   1      341.23      337.59     15.25 o 
  11   7   1        8.77        4.78      4.91 o 
  12   7   1       28.05       22.50      5.85 o 
  13   7   1      220.49      229.33     10.97 o 
  14   7   1        1.48        5.71      5.87 o 
   0   8   1       68.11      108.47      4.72 o 
   1   8   1        5.04        6.40      1.72 o 
   2   8   1     2703.45     2525.17     19.49 o 
   3   8   1     3545.49     3935.95     26.71 o 
   4   8   1     9122.59     9360.18     66.25 o 
   5   8   1     1111.54     1356.04     13.04 o 
   6   8   1     2706.67     2642.49     28.69 o 
   7   8   1       26.67       27.23      3.39 o 
   8   8   1     3806.14     3751.24     36.66 o 
   9   8   1      898.51      857.17     13.65 o 
  10   8   1       33.43       47.86      5.48 o 
  11   8   1      116.58      132.54      8.45 o 
  12   8   1       46.54       73.35      7.75 o 
  13   8   1       42.09       40.99      6.93 o 
  14   8   1      291.63      310.43     13.48 o 
   1   9   1      823.48      665.96      8.07 o 
   2   9   1     4797.60     5047.06     35.22 o 
   3   9   1     9397.55     9606.35     62.58 o 
   4   9   1     1068.56     1189.83     12.62 o 
   5   9   1     4981.81     4882.40     38.56 o 
   6   9   1       65.49       58.71      4.51 o 
   7   9   1     4029.16     3944.03     37.68 o 
   8   9   1     1383.67     1332.58     17.13 o 
   9   9   1     1699.45     1746.92     23.01 o 
  10   9   1     1933.71     1920.61     28.21 o 
  11   9   1       27.88       32.44      6.07 o 
  12   9   1      233.73      208.04     10.62 o 
  13   9   1      456.86      471.46     15.41 o 
   0  10   1     2568.48     2467.22     28.30 o 
   1  10   1       50.45       65.25      3.07 o 
   2  10   1     2876.70     2751.08     21.84 o 
   3  10   1      384.85      472.43      7.02 o 
   4  10   1     6349.16     6318.03     46.89 o 
   5  10   1       80.07       61.57      4.93 o 
   6  10   1     2666.70     2482.72     29.05 o 
   7  10   1       13.83       18.58      4.16 o 
   8  10   1     3038.05     2853.87     28.36 o 
   9  10   1      375.67      386.57     12.32 o 
  10  10   1      572.89      584.29     15.31 o 
  11  10   1      280.33      281.63     11.67 o 
  12  10   1      352.61      345.78     14.64 o 
  13  10   1       18.09       23.25      7.61 o 
   1  11   1     1923.76     1868.02     16.75 o 
   2  11   1      220.88      225.38      5.32 o 
   3  11   1     2051.58     1997.47     17.67 o 
   4  11   1        2.85        4.41      2.00 o 
   5  11   1     2144.69     2017.42     22.39 o 
   6  11   1      147.70      156.12      6.35 o 
   7  11   1     1214.26     1132.79     18.67 o 
   8  11   1       28.48       17.79      5.96 o 
   9  11   1     1447.08     1387.98     26.20 o 
  10  11   1        3.31        4.76      5.89 o 
  11  11   1      547.78      552.52     17.77 o 
  12  11   1       27.65       17.95      7.28 o 
  13  11   1      466.98      445.03     19.64 o 
   0  12   1     4790.40     4624.72     48.30 o 
   1  12   1       90.18       96.33      3.93 o 
   2  12   1     2039.47     1950.72     17.81 o 
   3  12   1       41.32       53.53      3.29 o 
   4  12   1      724.68      723.33     13.62 o 
   5  12   1       11.09        3.90      3.23 o 
   6  12   1      719.29      644.33     12.06 o 
   7  12   1       72.69       65.66      5.21 o 
   8  12   1     1106.57     1093.38     27.67 o 
   9  12   1       89.40       85.35      8.56 o 
  10  12   1      748.43      775.10     28.02 o 
  11  12   1        1.63       -8.29      5.53 o 
  12  12   1      713.05      728.32     21.26 o 
   1  13   1     5572.48     5410.44     39.56 o 
   2  13   1       95.24       88.84      4.85 o 
   3  13   1     2381.19     2314.26     27.17 o 
   4  13   1      100.22      112.89      6.36 o 
   5  13   1      551.86      514.70     10.75 o 
   6  13   1        1.18       -2.54      3.69 o 
   7  13   1      518.27      546.67     15.84 o 
   8  13   1      156.26      142.39      9.60 o 
   9  13   1      892.96      889.27     21.36 o 
  10  13   1       15.38       21.39      6.82 o 
  11  13   1      796.81      856.09     22.43 o 
  12  13   1        2.10       13.60      7.14 o 
   0  14   1     8484.68     8343.59     81.62 o 
   1  14   1      238.04      244.30      6.38 o 
   2  14   1     3075.12     3023.80     25.57 o 
   3  14   1      282.24      295.06      8.33 o 
   4  14   1     1536.12     1454.72     24.15 o 
   5  14   1       20.95       21.30      4.12 o 
   6  14   1      455.12      469.26     14.41 o 
   7  14   1      113.49       99.23      8.51 o 
   8  14   1      324.58      336.07     13.52 o 
   9  14   1        1.62       -2.10      5.55 o 
  10  14   1      651.84      616.07     26.72 o 
  11  14   1        7.77       18.46      7.16 o 
  12  14   1      504.82      551.85     24.65 o 
   1  15   1     4683.83     4721.00     36.56 o 
   2  15   1        7.69       -4.17      2.92 o 
   3  15   1      581.24      575.36     11.68 o 
   4  15   1        9.03        3.78      3.44 o 
   5  15   1      579.52      569.08     11.94 o 
   6  15   1      253.65      222.50     13.33 o 
   7  15   1      122.86      123.63      9.33 o 
   8  15   1       31.54       10.19      6.12 o 
   9  15   1      308.59      294.71     13.71 o 
  10  15   1       11.61        8.48      6.79 o 
  11  15   1      353.29      403.42     22.99 o 
   0  16   1     2802.65     2880.58     57.79 o 
   1  16   1     2584.78     2515.36     25.24 o 
   2  16   1      664.16      672.80     12.78 o 
   3  16   1       20.98       23.06      4.27 o 
   4  16   1      353.03      319.24     16.88 o 
   5  16   1       52.27       54.13      6.83 o 
   6  16   1      234.73      239.16     11.51 o 
   7  16   1      184.15      153.09     10.17 o 
   8  16   1       55.34       65.24     14.52 o 
   9  16   1       23.84       19.43      7.09 o 
  10  16   1      132.65      132.09     11.07 o 
   1  17   1      805.41      805.52     13.10 o 
   2  17   1       49.12       48.06      5.08 o 
   3  17   1      258.58      230.00     14.07 o 
   4  17   1       16.35       15.97      4.59 o 
   5  17   1      398.70      404.54     14.00 o 
   6  17   1       30.39       34.92      9.39 o 
   7  17   1      120.06      154.37     10.88 o 
   8  17   1       20.04       14.61      6.72 o 
   9  17   1       73.07       92.24     10.09 o 
  10  17   1       12.59       18.71      7.65 o 
   0  18   1      435.01      465.34     28.43 o 
   1  18   1      201.20      203.23      7.95 o 
   2  18   1      146.82      133.05      6.91 o 
   3  18   1        1.45        2.75      3.81 o 
   4  18   1      229.60      227.10     15.15 o 
   5  18   1        0.02        6.01      5.73 o 
   6  18   1      248.35      256.88     15.51 o 
   7  18   1        2.10        0.68      5.56 o 
   8  18   1      108.85      117.06     10.60 o 
   9  18   1        0.42        5.66      7.00 o 
   1  19   1        5.84        2.25      3.96 o 
   2  19   1       55.33       65.38      5.88 o 
   3  19   1       36.32       43.69     10.10 o 
   4  19   1        6.22        9.08      6.99 o 
   5  19   1       89.48       83.88      8.87 o 
   6  19   1       29.10       25.00      6.95 o 
   7  19   1       91.36       81.67      9.22 o 
   8  19   1        0.60       -1.58      6.38 o 
   0  20   1       47.67       29.68      8.93 o 
   1  20   1       12.46       10.82      5.34 o 
   2  20   1       12.98       18.44      5.15 o 
   3  20   1        6.44        5.22      5.42 o 
   4  20   1        0.34       -1.41      5.47 o 
   5  20   1       29.73       41.34      8.83 o 
   6  20   1       40.04       21.64      7.16 o 
   7  20   1        4.63        8.82      6.83 o 
   1  21   1        6.54       11.30      5.98 o 
   2  21   1       14.59       13.46      7.04 o 
   3  21   1       19.72       19.93      6.32 o 
   4  21   1       39.03       24.59      6.96 o 
   5  21   1        2.91        7.38      6.70 o 
   6  21   1        1.83        4.72      7.73 o 
   0  22   1       29.46       28.68      9.67 o 
   1  22   1        1.29        4.40      6.48 o 
   2  22   1        3.11       12.55      6.82 o 
   3  22   1        7.94       12.68      7.20 o 
   4  22   1        1.47        5.17      6.25 o 
   1  23   1        0.96        1.28      9.22 o 
   0   0   2     3431.34     3556.05     68.84 o 
   1   0   2    13229.45    13381.79    164.79 o 
   2   0   2    71369.57    70218.82    607.86 o 
   3   0   2       72.99       64.40      3.38 o 
   4   0   2    11924.93    11920.02    106.54 o 
   5   0   2     1014.64     1062.64     16.87 o 
   6   0   2       85.65       54.75      3.70 o 
   7   0   2      135.30      133.53      5.47 o 
   8   0   2     1872.76     1833.83     22.30 o 
   9   0   2      816.98      888.52     14.96 o 
  10   0   2     2718.94     2714.49     37.62 o 
  11   0   2      159.16      147.87     10.88 o 
  12   0   2      541.68      565.23     20.34 o 
  13   0   2      529.45      529.04     19.93 o 
  14   0   2      688.58      642.48     27.33 o 
   1   1   2    41124.78    40605.61    263.58 o 
   2   1   2    21028.48    21838.77    169.12 o 
   3   1   2     2513.65     2461.70     19.66 o 
   4   1   2       33.31       42.85      2.12 o 
   5   1   2      285.37      235.25      5.07 o 
   6   1   2      768.34      862.34      9.22 o 
   7   1   2     4164.82     4332.83     30.49 o 
   8   1   2      497.27      539.15      7.67 o 
   9   1   2     1181.17     1144.81     13.14 o 
  10   1   2       65.65       61.38      5.33 o 
  11   1   2     1773.66     1719.61     25.53 o 
  12   1   2      139.32      144.94      8.79 o 
  13   1   2      381.73      404.18     13.49 o 
  14   1   2       74.29       64.64      8.17 o 
   0   2   2    17719.17    17870.20    179.54 o 
   1   2   2    13990.64    14612.53    104.54 o 
   2   2   2     2806.98     2954.91     22.56 o 
   3   2   2        2.51        1.49      1.50 o 
   4   2   2     2670.42     2642.57     20.35 o 
   5   2   2      440.94      483.69      6.12 o 
   6   2   2     2189.92     2044.62     16.48 o 
   7   2   2        3.03        3.26      1.96 o 
   8   2   2      578.04      563.87      8.95 o 
   9   2   2       90.36       91.25      5.03 o 
  10   2   2     1638.58     1660.24     27.23 o 
  11   2   2       17.91       18.19      4.71 o 
  12   2   2      718.61      734.08     16.84 o 
  13   2   2       69.72       66.72      7.75 o 
  14   2   2      292.36      322.58     14.64 o 
   1   3   2     5459.80     5572.71     39.17 o 
   2   3   2     1080.87     1088.69     12.71 o 
   3   3   2     1816.15     1791.10     15.52 o 
   4   3   2       79.40      101.12      2.94 o 
   5   3   2     5940.67     5925.78     40.86 o 
   6   3   2       81.63      104.88      3.45 o 
   7   3   2     1775.23     1753.45     17.24 o 
   8   3   2      211.70      205.27      9.31 o 
   9   3   2      919.57      952.57     15.08 o 
  10   3   2       33.49       30.23      5.29 o 
  11   3   2      975.98     1011.86     17.08 o 
  12   3   2       11.76       16.50      4.82 o 
  13   3   2      613.65      660.84     16.70 o 
  14   3   2        6.01       -0.37      6.66 o 
   0   4   2     3226.54     3379.19     29.57 o 
   1   4   2        1.21        0.79      1.16 o 
   2   4   2     6231.29     6321.03     44.63 o 
   3   4   2      395.17      435.25      7.45 o 
   4   4   2     5235.77     5193.09     42.38 o 
   5   4   2     1050.59     1035.13     15.73 o 
   6   4   2     2795.38     2765.01     22.41 o 
   7   4   2        0.25       -1.51      2.52 o 
   8   4   2     3058.82     2988.50     27.99 o 
   9   4   2       80.62       75.89      4.92 o 
  10   4   2      948.59      974.58     14.87 o 
  11   4   2       13.99        7.88      3.52 o 
  12   4   2      498.52      521.36     15.17 o 
  13   4   2       28.69       26.41      8.08 o 
  14   4   2      135.97      128.43     12.51 o 
   1   5   2     1251.59     1196.63     11.59 o 
   2   5   2      609.15      670.36      7.91 o 
   3   5   2     4081.73     4142.75     34.69 o 
   4   5   2     1372.55     1447.62     16.19 o 
   5   5   2     3453.74     3493.47     31.68 o 
   6   5   2        0.26        6.45      2.60 o 
   7   5   2     2685.70     2534.52     27.61 o 
   8   5   2       17.59        9.30      3.33 o 
   9   5   2     1210.07     1143.23     15.92 o 
  10   5   2      179.28      186.10      7.24 o 
  11   5   2      177.30      155.21      8.20 o 
  12   5   2       23.52       22.83      5.27 o 
  13   5   2      239.30      242.15     11.13 o 
  14   5   2        0.40      -10.84      7.23 o 
   0   6   2      524.15      590.60      8.57 o 
   1   6   2       13.83       14.06      1.59 o 
   2   6   2     1929.75     1954.13     25.96 o 
   3   6   2     2328.87     2522.46     23.77 o 
   4   6   2     1988.78     1902.40     19.89 o 
   5   6   2      375.06      391.65      8.28 o 
   6   6   2      922.69      910.20     13.53 o 
   7   6   2       16.05       18.91      4.16 o 
   8   6   2      747.42      715.04     19.80 o 
   9   6   2      388.30      361.88      9.08 o 
  10   6   2      899.30      900.94     14.62 o 
  11   6   2       76.61       67.00      5.53 o 
  12   6   2        8.31        5.25      4.71 o 
  13   6   2       57.53       57.55      8.57 o 
  14   6   2      105.27      127.12     11.01 o 
   1   7   2      690.47      670.96      7.61 o 
   2   7   2     2632.33     2839.32     21.86 o 
   3   7   2       17.19       27.23      2.08 o 
   4   7   2       59.68       66.18      3.94 o 
   5   7   2     3619.47     3703.99     34.00 o 
   6   7   2       89.93       90.78      4.96 o 
   7   7   2     2061.90     2052.63     21.73 o 
   8   7   2       33.22       23.54      3.90 o 
   9   7   2      465.26      434.13     10.97 o 
  10   7   2      386.76      412.42     10.29 o 
  11   7   2      682.82      715.11     14.23 o 
  12   7   2      132.99      136.55      8.12 o 
  13   7   2       42.61       57.83      8.50 o 
  14   7   2        8.62        3.90      8.04 o 
   0   8   2     1728.90     1739.19     21.23 o 
   1   8   2      289.94      302.62      5.01 o 
   2   8   2     3068.07     3217.52     24.62 o 
   3   8   2      147.81      168.13      4.15 o 
   4   8   2       66.94       50.36      3.81 o 
   5   8   2      154.74      170.11      6.55 o 
   6   8   2     1318.99     1333.98     17.61 o 
   7   8   2      185.40      192.37      7.31 o 
   8   8   2      522.84      561.88     11.07 o 
   9   8   2      346.79      345.87      9.28 o 
  10   8   2      121.14      129.18      9.05 o 
  11   8   2        9.48        9.79      4.77 o 
  12   8   2        0.67        9.60      5.52 o 
  13   8   2       52.94       58.72      8.60 o 
   1   9   2      402.32      371.12      6.14 o 
   2   9   2        0.03        2.43      1.71 o 
   3   9   2     1659.64     1665.94     15.45 o 
   4   9   2       27.89       17.91      3.02 o 
   5   9   2      780.38      780.99     12.74 o 
   6   9   2      205.27      200.99      7.19 o 
   7   9   2       13.51       16.52      4.16 o 
   8   9   2        5.46        0.50      3.45 o 
   9   9   2      138.25      127.16      7.81 o 
  10   9   2        1.70        5.59      4.40 o 
  11   9   2        4.57        8.27      4.86 o 
  12   9   2        2.57       -3.91      5.22 o 
  13   9   2       12.55       17.13      6.46 o 
   0  10   2        4.55        9.11      2.99 o 
   1  10   2      281.39      285.15      6.01 o 
   2  10   2        5.83       13.90      2.25 o 
   3  10   2        0.14        0.11      2.00 o 
   4  10   2      711.69      739.86     11.22 o 
   5  10   2        5.45        1.45      3.19 o 
   6  10   2      285.96      308.30      8.92 o 
   7  10   2      336.67      330.17      9.61 o 
   8  10   2       83.14       80.70      6.12 o 
   9  10   2       82.62       82.08      7.75 o 
  10  10   2        9.76       11.41      4.83 o 
  11  10   2        1.78       -5.73      6.15 o 
  12  10   2        3.53       -3.70      5.40 o 
  13  10   2        6.77        8.98      6.19 o 
   1  11   2       48.42       50.12      3.14 o 
   2  11   2       87.11       89.58      4.10 o 
   3  11   2       22.11       12.81      3.16 o 
   4  11   2      191.69      192.42      6.17 o 
   5  11   2      607.96      623.07     10.96 o 
   6  11   2       97.58       92.67      5.21 o 
   7  11   2       34.61       46.01      5.07 o 
   8  11   2        0.88        0.48      4.03 o 
   9  11   2      112.05      124.41      7.34 o 
  10  11   2        0.01        2.94      4.89 o 
  11  11   2       71.19       56.41      7.47 o 
  12  11   2        9.28       16.16      6.35 o 
  13  11   2        0.69       -4.98      5.80 o 
   0  12   2      123.08      114.66      6.07 o 
   1  12   2      379.36      380.82      7.08 o 
   2  12   2      447.58      456.19      8.48 o 
   3  12   2        0.00        2.56      3.03 o 
   4  12   2       99.25      100.10      5.53 o 
   5  12   2       19.12        7.23      3.58 o 
   6  12   2       42.98       49.54      4.55 o 
   7  12   2       11.46       11.12      4.10 o 
   8  12   2       97.40       90.93      6.46 o 
   9  12   2       20.76       17.42      7.60 o 
  10  12   2      113.00       95.46      8.30 o 
  11  12   2        7.84       10.27      5.81 o 
  12  12   2       37.84       43.62      7.56 o 
   1  13   2      290.69      299.31      7.33 o 
   2  13   2      197.45      199.12      6.93 o 
   3  13   2      606.92      583.67     11.37 o 
   4  13   2      137.16      127.19      6.11 o 
   5  13   2        4.03        0.27      3.37 o 
   6  13   2        5.32        4.92      3.58 o 
   7  13   2       53.02       55.69      5.34 o 
   8  13   2       27.91       33.23      5.29 o 
   9  13   2       90.88       87.66      8.87 o 
  10  13   2        0.43        3.19      6.18 o 
  11  13   2        5.32       12.94      7.18 o 
  12  13   2        9.56        2.30      6.84 o 
   0  14   2     2671.40     2572.38     41.00 o 
   1  14   2       64.88       70.94      4.55 o 
   2  14   2      429.10      429.15      9.96 o 
   3  14   2      201.45      226.21      7.77 o 
   4  14   2      377.47      408.74     12.73 o 
   5  14   2       30.45       39.76      4.78 o 
   6  14   2      306.01      324.47     11.48 o 
   7  14   2        2.77        3.16      3.80 o 
   8  14   2       40.03       46.82      7.36 o 
   9  14   2       17.81        0.01      5.88 o 
  10  14   2      112.70      125.90     10.64 o 
  11  14   2        0.60        0.33      6.72 o 
   1  15   2     1973.88     1962.28     23.27 o 
   2  15   2      144.86      148.30      6.76 o 
   3  15   2      270.68      281.36      8.82 o 
   4  15   2       10.54       11.23      4.03 o 
   5  15   2      695.51      664.03     16.33 o 
   6  15   2       43.07       33.18      4.98 o 
   7  15   2      154.10      180.42     14.74 o 
   8  15   2      181.80      181.55     11.02 o 
   9  15   2      193.00      194.56     11.96 o 
  10  15   2       10.28       15.22      7.34 o 
  11  15   2      231.99      211.41     13.23 o 
   0  16   2      825.86      862.23     21.25 o 
   1  16   2      727.22      710.86     19.42 o 
   2  16   2     1094.08     1121.49     17.14 o 
   3  16   2        2.08       -3.89      3.51 o 
   4  16   2      173.23      165.13      7.51 o 
   5  16   2        0.18       -2.68      3.69 o 
   6  16   2      214.77      194.29     10.96 o 
   7  16   2       22.91       28.88      6.96 o 
   8  16   2      290.48      289.37     13.65 o 
   9  16   2       42.04       45.63      8.00 o 
  10  16   2      387.01      340.78     15.49 o 
   1  17   2      394.95      400.50     11.65 o 
   2  17   2      228.90      248.33      8.74 o 
   3  17   2      818.51      797.79     16.87 o 
   4  17   2      108.67      101.50      6.72 o 
   5  17   2       30.77       46.57      5.56 o 
   6  17   2       22.86       12.43      7.01 o 
   7  17   2      546.06      521.00     17.26 o 
   8  17   2       14.41       17.83      7.06 o 
   9  17   2      172.61      173.24     12.02 o 
   0  18   2        5.01        4.76      9.36 o 
   1  18   2      110.33      128.68      8.21 o 
   2  18   2     1258.12     1214.11     26.67 o 
   3  18   2      152.52      121.57      7.40 o 
   4  18   2      611.55      599.62     13.53 o 
   5  18   2        0.42       -2.21      4.46 o 
   6  18   2      288.15      348.58     14.34 o 
   7  18   2        5.68        3.46      6.16 o 
   8  18   2      311.35      325.53     14.95 o 
   9  18   2       10.96        9.37      7.19 o 
   1  19   2     1114.06     1135.03     23.03 o 
   2  19   2        1.21        1.63      4.87 o 
   3  19   2      197.73      226.56     14.42 o 
   4  19   2       96.27       80.43      6.71 o 
   5  19   2      826.45      833.13     23.34 o 
   6  19   2       12.42       11.06      6.46 o 
   7  19   2      717.48      743.60     21.12 o 
   8  19   2        9.28        6.34      6.82 o 
   0  20   2      586.23      619.26     24.39 o 
   1  20   2        6.76        4.44      5.57 o 
   2  20   2      357.21      371.17     12.39 o 
   3  20   2      109.21      100.15      7.96 o 
   4  20   2      956.10      941.21     22.39 o 
   5  20   2       14.21       21.31      6.82 o 
   6  20   2      766.40      790.61     24.96 o 
   7  20   2        6.74       17.89      7.22 o 
   1  21   2      269.55      293.56     13.14 o 
   2  21   2      162.20      173.73     10.92 o 
   3  21   2      656.78      702.26     19.20 o 
   4  21   2        4.23       17.30      7.80 o 
   5  21   2      577.80      589.60     18.90 o 
   0  22   2      194.25      206.60     16.64 o 
   1  22   2        2.30       -4.78      5.99 o 
   2  22   2      470.94      515.41     19.82 o 
   3  22   2       22.80        1.58     11.40 o 
   1   1   3      125.91      126.16      3.98 o 
   2   1   3      145.93      153.34      4.30 o 
   3   1   3     1730.68     1754.15     14.80 o 
   4   1   3      239.80      249.17      4.84 o 
   5   1   3        7.26        3.03      1.74 o 
   6   1   3      539.02      602.97      8.21 o 
   7   1   3       78.86       86.48      4.00 o 
   8   1   3       56.55       56.09      4.22 o 
   9   1   3      548.68      520.49     11.49 o 
  10   1   3       71.26       70.10      6.55 o 
  11   1   3        2.83       -4.00      5.77 o 
  12   1   3       23.63       16.34      6.49 o 
  13   1   3        8.69       -2.48      6.49 o 
  14   1   3        0.67       -4.77      6.80 o 
   0   2   3      353.81      396.66     11.30 o 
   1   2   3     2719.22     2802.08     24.40 o 
   2   2   3     2741.86     2776.68     23.81 o 
   3   2   3      132.19      127.61      4.54 o 
   4   2   3       42.97       29.51      2.48 o 
   5   2   3       27.52       40.13      2.59 o 
   6   2   3      257.75      239.18      4.98 o 
   7   2   3      361.47      380.67      8.17 o 
   8   2   3      318.73      315.74     12.55 o 
   9   2   3      140.42      132.18      6.71 o 
  10   2   3      165.71      176.67      8.89 o 
  11   2   3       40.30       42.42      6.24 o 
  12   2   3       23.28       26.35      6.28 o 
  13   2   3        4.14       -1.43      5.86 o 
  14   2   3       51.00       37.76      8.44 o 
   1   3   3       76.74       90.16      3.11 o 
   2   3   3     2428.00     2491.92     22.51 o 
   3   3   3     1402.14     1361.23     13.56 o 
   4   3   3      282.10      298.83      5.63 o 
   5   3   3      124.77      113.91      3.97 o 
   6   3   3      165.42      178.81      6.32 o 
   7   3   3      765.84      799.39     12.00 o 
   8   3   3        5.65        7.47      3.19 o 
   9   3   3        2.10        2.44      3.28 o 
  10   3   3       37.14       27.14      4.87 o 
  11   3   3      229.27      241.97     10.37 o 
  12   3   3       85.16       78.74      7.84 o 
  13   3   3      100.46       95.95      8.73 o 
  14   3   3       47.09       58.70      8.28 o 
   0   4   3     4830.79     4862.75     47.64 o 
   1   4   3       14.39       22.92      2.05 o 
   2   4   3      947.17      915.55     10.31 o 
   3   4   3      369.22      360.32      6.12 o 
   4   4   3      141.00      152.83      3.97 o 
   5   4   3       22.36       27.69      3.32 o 
   6   4   3     1057.52     1054.64     16.39 o 
   7   4   3      258.81      245.83      7.83 o 
   8   4   3      671.29      675.13     12.84 o 
   9   4   3        7.05        2.01      3.35 o 
  10   4   3      506.66      508.27     11.19 o 
  11   4   3       55.96       43.92      5.83 o 
  12   4   3       16.51       17.69      5.68 o 
  13   4   3       81.21       66.53      7.99 o 
  14   4   3       62.54       53.26      9.21 o 
   1   5   3     3375.73     3359.64     23.31 o 
   2   5   3      165.29      182.28      4.61 o 
   3   5   3     1179.69     1195.37     12.52 o 
   4   5   3       72.80       70.64      4.09 o 
   5   5   3     5062.22     4928.73     42.69 o 
   6   5   3        4.58        5.62      2.77 o 
   7   5   3      765.67      713.35     11.68 o 
   8   5   3        0.12       -4.41      2.99 o 
   9   5   3      622.70      636.42     12.04 o 
  10   5   3      311.66      318.61     10.06 o 
  11   5   3      323.15      325.38     11.13 o 
  12   5   3       56.04       42.91      6.91 o 
  13   5   3      190.50      205.82     11.04 o 
  14   5   3        0.40        2.29      7.48 o 
   0   6   3      342.73      269.45      7.40 o 
   1   6   3      563.55      556.07      6.83 o 
   2   6   3     5431.30     5342.90     40.06 o 
   3   6   3      757.32      847.53     10.18 o 
   4   6   3     4044.83     3804.11     34.45 o 
   5   6   3      813.86      782.87     15.82 o 
   6   6   3     1438.22     1351.23     17.72 o 
   7   6   3        1.60        3.95      2.98 o 
   8   6   3     1175.31     1108.24     16.94 o 
   9   6   3      541.04      527.38     11.09 o 
  10   6   3      736.88      717.85     13.54 o 
  11   6   3       28.08       29.19      4.89 o 
  12   6   3       60.90       69.90      7.38 o 
  13   6   3       92.27      102.49     10.26 o 
   1   7   3     3417.31     3291.63     22.04 o 
   2   7   3     2089.85     2250.18     19.01 o 
   3   7   3     1550.44     1461.64     14.82 o 
   4   7   3        0.31        0.48      2.54 o 
   5   7   3     1416.40     1338.03     24.68 o 
   6   7   3      490.75      488.97     10.56 o 
   7   7   3     2594.25     2482.23     27.48 o 
   8   7   3      704.94      660.02     12.15 o 
   9   7   3      309.12      287.15      8.69 o 
  10   7   3      382.88      379.27     10.21 o 
  11   7   3      551.09      523.74     12.16 o 
  12   7   3       86.85       76.60      7.14 o 
  13   7   3       14.02       -0.67      5.87 o 
   0   8   3     3673.62     3646.96     34.29 o 
   1   8   3     2040.39     2227.72     16.46 o 
   2   8   3     1582.24     1567.03     24.89 o 
   3   8   3       65.69       49.71      3.86 o 
   4   8   3     1341.03     1244.46     17.75 o 
   5   8   3        4.90        8.42      3.24 o 
   6   8   3     6338.78     6317.75     54.63 o 
   7   8   3      174.76      169.84      7.16 o 
   8   8   3        8.82       14.55      3.58 o 
   9   8   3      534.51      487.37     11.05 o 
  10   8   3     1046.80     1018.29     16.57 o 
  11   8   3      127.44      123.21      7.35 o 
  12   8   3      258.50      294.19     11.11 o 
  13   8   3       62.03       51.62      7.64 o 
   1   9   3     4541.82     4565.19     31.39 o 
   2   9   3      237.95      219.33      5.81 o 
   3   9   3     1122.21     1053.66     13.59 o 
   4   9   3     1095.32     1021.75     15.46 o 
   5   9   3     5028.34     4999.09     49.14 o 
   6   9   3       10.00        5.35      3.57 o 
   7   9   3     1816.09     1769.38     22.73 o 
   8   9   3     1362.44     1334.33     18.30 o 
   9   9   3      326.30      333.16      9.45 o 
  10   9   3       14.34       14.81      4.45 o 
  11   9   3     1298.00     1308.03     19.84 o 
  12   9   3       15.14       17.05      8.10 o 
  13   9   3       13.77       20.34      7.26 o 
   0  10   3     1698.35     1515.21     20.99 o 
   1  10   3      753.96      789.31     10.20 o 
   2  10   3     4485.93     4397.34     42.86 o 
   3  10   3      277.18      269.61      8.60 o 
   4  10   3     1434.55     1357.82     18.00 o 
   5  10   3       55.04       57.05      4.87 o 
   6  10   3     3494.82     3352.40     34.43 o 
   7  10   3      198.48      208.11      8.09 o 
   8  10   3      600.14      579.18     12.92 o 
   9  10   3       37.68       25.88      4.67 o 
  10  10   3      941.06      894.82     15.89 o 
  11  10   3      132.02      115.80      7.95 o 
  12  10   3      347.64      341.15     13.07 o 
   1  11   3     2450.75     2368.18     25.02 o 
   2  11   3      194.00      224.07     11.48 o 
   3  11   3     2035.80     1910.07     20.50 o 
   4  11   3       25.03       30.36      3.78 o 
   5  11   3      739.60      706.36     12.19 o 
   6  11   3        0.96       -0.16      3.69 o 
   7  11   3     1607.62     1565.02     21.80 o 
   8  11   3       58.11       76.07      6.27 o 
   9  11   3      541.97      529.20     12.24 o 
  10  11   3       98.51      101.82      6.92 o 
  11  11   3      486.97      488.31     13.83 o 
  12  11   3       19.85       10.18      7.15 o 
   0  12   3      712.68      724.73     17.14 o 
   1  12   3      162.97      178.73      5.86 o 
   2  12   3     1965.18     1904.69     25.76 o 
   3  12   3      141.74      148.30      5.96 o 
   4  12   3     2003.54     1953.48     24.34 o 
   5  12   3       60.12       64.43      4.95 o 
   6  12   3      483.41      506.90     14.28 o 
   7  12   3      235.11      237.26      8.95 o 
   8  12   3      490.40      514.85     12.79 o 
   9  12   3        9.24       11.04      5.06 o 
  10  12   3      737.72      731.61     18.47 o 
  11  12   3        3.39        6.13      5.14 o 
  12  12   3      121.06      124.66     10.09 o 
   1  13   3     2591.99     2464.79     26.55 o 
   2  13   3      691.21      698.73     12.79 o 
   3  13   3      926.88      913.86     15.04 o 
   4  13   3       31.24       31.62      4.48 o 
   5  13   3     1290.65     1282.05     17.43 o 
   6  13   3        5.21        7.37      3.62 o 
   7  13   3      812.47      824.16     15.81 o 
   8  13   3       35.71       33.20      4.83 o 
   9  13   3      385.96      414.45     12.28 o 
  10  13   3       71.12       76.21      7.30 o 
  11  13   3      317.54      337.51     13.87 o 
   0  14   3     1368.86     1270.10     27.53 o 
   1  14   3      454.19      452.16     11.81 o 
   2  14   3     3166.91     3109.98     36.14 o 
   3  14   3      311.00      301.73      9.18 o 
   4  14   3      480.88      477.40     11.43 o 
   5  14   3       42.39       38.48      4.94 o 
   6  14   3      691.21      695.76     15.32 o 
   7  14   3        8.14        2.94      4.78 o 
   8  14   3      723.81      715.84     14.33 o 
   9  14   3      142.58      136.42      8.48 o 
  10  14   3      309.36      296.82     11.54 o 
  11  14   3        1.70        0.63      5.93 o 
   1  15   3      534.11      491.00     12.47 o 
   2  15   3     1069.57     1094.47     17.16 o 
   3  15   3     2416.03     2275.27     26.91 o 
   4  15   3      127.88      100.67      6.46 o 
   5  15   3      200.94      198.75      8.29 o 
   6  15   3        3.01        2.20      4.03 o 
   7  15   3      467.93      443.18     12.15 o 
   8  15   3        2.18        1.32      4.45 o 
   9  15   3      128.81      155.52     11.32 o 
  10  15   3       50.60       40.96      8.24 o 
   0  16   3      185.79      192.45     14.13 o 
   1  16   3       91.07       90.42      6.69 o 
   2  16   3     1191.60     1105.37     19.43 o 
   3  16   3      304.53      289.46      9.52 o 
   4  16   3      260.65      288.80      9.59 o 
   5  16   3      214.80      174.36     10.66 o 
   6  16   3      100.10       99.32      8.56 o 
   7  16   3        0.39        2.75      4.45 o 
   8  16   3      246.87      254.63     15.17 o 
   9  16   3        3.96        7.00      6.83 o 
   1  17   3      385.78      406.43     14.02 o 
   2  17   3      104.18      112.07      8.16 o 
   3  17   3      447.40      443.88     11.69 o 
   4  17   3        0.11        0.41      5.84 o 
   5  17   3       69.96       86.61      7.58 o 
   6  17   3        4.93        8.63      4.87 o 
   7  17   3      190.39      209.56     10.48 o 
   8  17   3       12.50       10.49      6.71 o 
   9  17   3      117.95      150.84     11.77 o 
   0  18   3      100.37       97.05     19.59 o 
   1  18   3      146.91      154.88      9.82 o 
   2  18   3      292.18      326.07     15.35 o 
   3  18   3       56.97       54.86      7.15 o 
   4  18   3      158.07      157.29      8.10 o 
   5  18   3       29.37       28.04      5.61 o 
   6  18   3      126.64      125.19      9.63 o 
   7  18   3        4.06        8.26      6.42 o 
   8  18   3       74.85      106.80     10.79 o 
   1  19   3       89.77       74.83      8.19 o 
   2  19   3        0.13        8.52      5.47 o 
   3  19   3        2.22        3.65      5.03 o 
   4  19   3      164.84      178.60      9.66 o 
   5  19   3      102.12       97.11      7.47 o 
   6  19   3        1.32        5.35      6.16 o 
   7  19   3       36.21       39.71      7.94 o 
   0  20   3       32.45       43.49     10.69 o 
   1  20   3        2.79       10.34      6.05 o 
   2  20   3        5.31        7.32      6.09 o 
   3  20   3       35.54       40.44      7.64 o 
   4  20   3        6.94       11.32      5.59 o 
   5  20   3        7.17       19.07      7.87 o 
   6  20   3        0.85        0.05      6.31 o 
   1  21   3        5.59       -0.57      6.02 o 
   2  21   3       13.39        6.56      6.40 o 
   3  21   3        5.70        7.90      6.24 o 
   4  21   3        0.31        3.47      7.08 o 
   0  22   3       45.48       31.67     11.29 o 
   0   0   4     6122.74     6004.56    118.74 o 
   1   0   4      229.89      203.05      9.40 o 
   2   0   4     4211.98     4173.68     43.35 o 
   3   0   4     8327.98     8530.86     80.63 o 
   4   0   4     2624.23     2613.21     30.43 o 
   5   0   4       77.59       60.95      4.67 o 
   6   0   4     4255.41     4211.91     45.53 o 
   7   0   4      338.79      308.21     16.91 o 
   8   0   4     2755.71     2640.49     52.57 o 
   9   0   4      159.70      137.60     13.18 o 
  10   0   4      287.16      305.63     18.37 o 
  11   0   4      190.93      188.83     16.38 o 
  12   0   4      550.11      589.32     28.20 o 
  13   0   4        0.13      -14.27      9.51 o 
   1   1   4      937.50      822.72     28.81 o 
   2   1   4      302.69      312.78      7.84 o 
   3   1   4    11374.57    11336.06     73.81 o 
   4   1   4     3012.05     3196.76     25.11 o 
   5   1   4     1793.82     1676.19     15.87 o 
   6   1   4        0.15       -0.30      2.78 o 
   7   1   4     1874.80     1877.66     33.52 o 
   8   1   4        6.32       -4.02      4.56 o 
   9   1   4     1431.16     1390.95     25.62 o 
  10   1   4      121.28      114.15      9.32 o 
  11   1   4      141.55      155.80     10.57 o 
  12   1   4       50.00       50.40      8.57 o 
  13   1   4      368.17      419.29     16.95 o 
   0   2   4      150.79      105.55      5.65 o 
   1   2   4       16.73       12.86      2.48 o 
   2   2   4     7423.02     7302.42     52.74 o 
   3   2   4     2009.44     2059.60     20.40 o 
   4   2   4     1305.47     1275.72     15.24 o 
   5   2   4       55.37       60.80      4.21 o 
   6   2   4     1320.36     1318.18     17.11 o 
   7   2   4       31.42       23.43      4.32 o 
   8   2   4     1651.62     1774.65     30.17 o 
   9   2   4       29.04       30.90      6.50 o 
  10   2   4      426.75      432.55     15.02 o 
  11   2   4        6.92       16.46      6.28 o 
  12   2   4      152.25      161.34     11.47 o 
  13   2   4      164.66      187.77     15.14 o 
   1   3   4     1467.28     1466.16     14.80 o 
   2   3   4     2439.88     2432.81     21.34 o 
   3   3   4     6196.83     6286.14     46.46 o 
   4   3   4      736.91      757.72     12.07 o 
   5   3   4      706.59      665.14     11.43 o 
   6   3   4        0.69       -1.75      2.93 o 
   7   3   4     1624.94     1619.76     20.38 o 
   8   3   4       92.79       93.20      5.84 o 
   9   3   4      569.35      574.05     22.17 o 
  10   3   4       22.10       17.51      6.18 o 
  11   3   4      475.91      476.15     16.34 o 
  12   3   4       44.14       33.74      7.89 o 
  13   3   4      133.74      169.45     12.22 o 
   0   4   4     2576.11     2493.89     29.04 o 
   1   4   4      168.90      181.49      4.93 o 
   2   4   4     4506.61     4486.99     34.85 o 
   3   4   4      948.91      946.63     11.08 o 
   4   4   4     1103.79     1057.68     15.91 o 
   5   4   4       34.52       49.03      5.76 o 
   6   4   4     2496.05     2501.36     25.26 o 
   7   4   4       34.28       37.97      4.16 o 
   8   4   4      463.94      464.71     10.29 o 
   9   4   4        4.55        4.10      4.20 o 
  10   4   4      601.39      604.44     15.53 o 
  11   4   4      108.68      111.15      8.54 o 
  12   4   4      375.74      406.87     14.40 o 
  13   4   4       31.08       20.54      7.82 o 
   1   5   4     4083.75     3916.71     29.37 o 
   2   5   4     1052.00     1085.56     12.19 o 
   3   5   4      773.55      685.34     10.41 o 
   4   5   4       72.30       84.94      4.82 o 
   5   5   4     1099.66     1025.48     15.07 o 
   6   5   4       40.87       44.17      4.15 o 
   7   5   4      849.87      828.33     13.27 o 
   8   5   4       60.07       61.67      5.51 o 
   9   5   4      223.84      217.34      7.87 o 
  10   5   4       31.37       33.35      5.53 o 
  11   5   4      822.09      861.10     26.27 o 
  12   5   4       14.50       15.89      6.53 o 
  13   5   4       76.01       77.61      9.61 o 
   0   6   4     3785.56     3676.72     39.82 o 
   1   6   4      880.03      894.13     10.44 o 
   2   6   4      376.23      331.45      7.46 o 
   3   6   4       26.27       31.04      3.56 o 
   4   6   4      377.77      383.12      8.91 o 
   5   6   4      393.36      408.88      9.58 o 
   6   6   4     1299.04     1252.91     17.73 o 
   7   6   4      458.00      470.62     10.17 o 
   8   6   4       31.98       37.15      4.50 o 
   9   6   4      120.55      121.11      6.59 o 
  10   6   4      138.72      130.23      7.71 o 
  11   6   4        8.30        1.20      5.38 o 
  12   6   4      424.23      403.37     14.37 o 
  13   6   4        3.90       -9.14      6.10 o 
   1   7   4      677.75      705.37      9.30 o 
   2   7   4      101.50      103.34      4.30 o 
   3   7   4      825.79      807.95     12.67 o 
   4   7   4      261.95      262.37     10.84 o 
   5   7   4      138.19      150.91      6.44 o 
   6   7   4       11.24        5.79      3.65 o 
   7   7   4       82.78       93.22      6.53 o 
   8   7   4      379.29      382.52      9.83 o 
   9   7   4      629.69      655.16     13.06 o 
  10   7   4        5.97        2.69      4.02 o 
  11   7   4       88.25      106.01      7.78 o 
  12   7   4      121.14      106.38      9.33 o 
   0   8   4      970.05      980.42     16.17 o 
   1   8   4        1.75        1.42      2.06 o 
   2   8   4      246.49      237.73      7.21 o 
   3   8   4      225.08      244.39      7.47 o 
   4   8   4      531.64      530.90     10.83 o 
   5   8   4        0.08       -1.23      3.17 o 
   6   8   4      504.33      516.17     11.57 o 
   7   8   4      699.19      663.64     13.57 o 
   8   8   4       99.61       93.02      5.56 o 
   9   8   4       22.01       16.60      4.33 o 
  10   8   4      100.94      120.96      7.13 o 
  11   8   4        0.27       -2.02      5.45 o 
  12   8   4      132.38      154.34      9.21 o 
   1   9   4      298.94      298.79      6.49 o 
   2   9   4        1.85        6.29      2.80 o 
   3   9   4       42.13       40.84      6.20 o 
   4   9   4      189.27      177.13      6.84 o 
   5   9   4      207.62      180.63      7.24 o 
   6   9   4        8.88        8.50      3.85 o 
   7   9   4      358.54      368.71     10.46 o 
   8   9   4       32.15       34.39      4.65 o 
   9   9   4       21.72       19.81      4.96 o 
  10   9   4       24.93       24.00      4.97 o 
  11   9   4       68.55       83.05      6.88 o 
  12   9   4        5.02        7.64      5.69 o 
   0  10   4       16.15       16.04      5.34 o 
   1  10   4      155.73      163.28      5.63 o 
   2  10   4        7.80        5.13      2.89 o 
   3  10   4      181.98      169.44      6.24 o 
   4  10   4       19.50       26.19      3.85 o 
   5  10   4      406.48      398.89     10.30 o 
   6  10   4      207.23      215.86      8.23 o 
   7  10   4      360.54      347.19     10.22 o 
   8  10   4        2.28        0.43      4.16 o 
   9  10   4      164.44      147.89      7.27 o 
  10  10   4        6.32        2.55      4.48 o 
  11  10   4       11.08        5.85      4.90 o 
  12  10   4        0.44        1.43      6.10 o 
   1  11   4       88.20       86.99      6.20 o 
   2  11   4       24.78       29.12      3.68 o 
   3  11   4       46.72       38.46      4.16 o 
   4  11   4       15.16       11.55      3.98 o 
   5  11   4        1.62       -2.33      3.31 o 
   6  11   4      195.89      190.69      8.06 o 
   7  11   4        8.39        8.19      4.23 o 
   8  11   4       16.07       17.52      4.86 o 
   9  11   4       60.03       56.47      5.92 o 
  10  11   4        0.05       -3.59      4.31 o 
  11  11   4        2.96        6.77      6.30 o 
   0  12   4      188.48      186.40     18.12 o 
   1  12   4      118.14      111.60      5.91 o 
   2  12   4       20.97       10.31      3.39 o 
   3  12   4       59.64       62.10      5.67 o 
   4  12   4       20.70       15.03      3.78 o 
   5  12   4       34.06       28.48      4.35 o 
   6  12   4      210.77      204.50      8.51 o 
   7  12   4       60.00       56.94      6.06 o 
   8  12   4        4.82        2.82      4.58 o 
   9  12   4        1.69        1.76      4.72 o 
  10  12   4        0.50        1.50      4.76 o 
  11  12   4        0.23        1.72      5.44 o 
   1  13   4      176.65      171.71      8.01 o 
   2  13   4      143.01      131.41      6.59 o 
   3  13   4       63.20       74.90      5.67 o 
   4  13   4       41.20       41.84      4.59 o 
   5  13   4       77.86       75.45      5.78 o 
   6  13   4      183.18      194.60      7.91 o 
   7  13   4      118.61      129.84      7.19 o 
   8  13   4        2.85        1.06      4.21 o 
   9  13   4        5.60       -1.45      4.82 o 
  10  13   4       18.10       21.33      5.51 o 
   0  14   4        7.99        1.15      6.51 o 
   1  14   4      253.86      262.35     11.00 o 
   2  14   4      777.13      862.29     16.94 o 
   3  14   4       88.81       99.75      8.46 o 
   4  14   4      224.85      248.48      8.23 o 
   5  14   4       62.72       64.47      5.55 o 
   6  14   4      209.83      217.31      9.58 o 
   7  14   4        0.25        1.36      4.27 o 
   8  14   4      172.83      181.76      8.43 o 
   9  14   4       10.35        3.09      4.61 o 
  10  14   4       45.28       41.92      6.22 o 
   1  15   4      158.83      180.56     10.04 o 
   2  15   4      330.18      327.77     11.14 o 
   3  15   4     1007.53      946.26     18.51 o 
   4  15   4       21.56       18.21      4.79 o 
   5  15   4      154.61      184.44      8.55 o 
   6  15   4       30.48       31.12      6.00 o 
   7  15   4      352.28      323.20     11.11 o 
   8  15   4        2.41        8.04      4.81 o 
   9  15   4      173.15      167.11      8.75 o 
   0  16   4      113.68       90.91     11.64 o 
   1  16   4       51.76       46.69      7.02 o 
   2  16   4      593.67      541.69     16.09 o 
   3  16   4      143.24      140.99      8.87 o 
   4  16   4      354.67      361.72     12.15 o 
   5  16   4        0.98        0.53      4.28 o 
   6  16   4      223.22      206.10     15.07 o 
   7  16   4        3.27        3.84      4.89 o 
   8  16   4      309.44      304.80     11.65 o 
   1  17   4      259.43      242.25     11.79 o 
   2  17   4        3.85        0.92      5.44 o 
   3  17   4      564.02      555.43     16.99 o 
   4  17   4       84.12       68.74      7.46 o 
   5  17   4      190.03      201.95      9.32 o 
   6  17   4       36.15       24.20      5.68 o 
   7  17   4      230.24      222.32     10.21 o 
   0  18   4      456.01      450.72     22.01 o 
   1  18   4       40.73       49.14      8.05 o 
   2  18   4      502.83      511.09     17.23 o 
   3  18   4       39.06       34.11      7.17 o 
   4  18   4      233.10      254.71     11.28 o 
   5  18   4       37.10       23.13      6.12 o 
   6  18   4      330.21      340.43     13.06 o 
   1  19   4      327.01      341.41     19.92 o 
   2  19   4       91.17       87.67      9.10 o 
   3  19   4      892.41      888.41     27.24 o 
   4  19   4        6.99        1.72      6.23 o 
   5  19   4      170.32      212.76     10.93 o 
   0  20   4      312.43      359.31     21.12 o 
   1  20   4        4.25        4.64      6.20 o 
   2  20   4      703.86      707.50     22.79 o 
   3  20   4       22.70       18.41      6.77 o 
   4  20   4      138.81      135.44     10.89 o 
   1   1   5      245.98      236.31      7.43 o 
   2   1   5       77.71       80.02      4.02 o 
   3   1   5       27.42       32.10      2.90 o 
   4   1   5        0.23        1.32      2.24 o 
   5   1   5      469.40      431.84      9.55 o 
   6   1   5       36.23       38.18      5.63 o 
   7   1   5      128.57      127.06      8.56 o 
   8   1   5       32.97       37.49      8.02 o 
   9   1   5       32.48       24.14      6.69 o 
  10   1   5        0.50       -3.93      8.12 o 
  11   1   5       52.54       57.00      8.65 o 
  12   1   5       18.91        4.31      6.82 o 
   0   2   5      661.13      613.10     14.57 o 
   1   2   5       76.72       71.22      3.80 o 
   2   2   5       25.86       26.94      2.94 o 
   3   2   5        4.04        5.35      2.34 o 
   4   2   5      847.36      822.37     13.21 o 
   5   2   5       60.79       78.82      5.41 o 
   6   2   5      140.19      141.22      7.02 o 
   7   2   5      104.75      101.60      7.99 o 
   8   2   5       88.49       82.82      7.95 o 
   9   2   5        0.02        4.89      5.71 o 
  10   2   5        0.78        3.64      5.69 o 
  11   2   5        2.69        6.18      6.06 o 
  12   2   5        4.49        6.68      6.93 o 
   1   3   5      563.24      545.88      8.93 o 
   2   3   5      203.06      219.81      6.32 o 
   3   3   5       68.73       63.66      4.20 o 
   4   3   5      147.99      163.29      9.44 o 
   5   3   5      396.78      406.82      9.74 o 
   6   3   5        0.46        2.59      4.80 o 
   7   3   5       45.12       37.11      5.32 o 
   8   3   5       54.11       56.73      7.12 o 
   9   3   5      415.89      427.43     15.26 o 
  10   3   5       70.25       74.02      8.45 o 
  11   3   5        7.99        7.17      6.28 o 
  12   3   5        0.76       -3.51      6.57 o 
   0   4   5        4.22        0.66      3.39 o 
   1   4   5      316.50      326.27      7.08 o 
   2   4   5      980.07     1025.90     14.17 o 
   3   4   5       55.86       48.40      4.62 o 
   4   4   5     1042.24     1006.32     16.51 o 
   5   4   5        0.10        3.22      3.50 o 
   6   4   5      409.79      416.69     10.65 o 
   7   4   5        3.93        3.95      3.90 o 
   8   4   5      142.93      138.18      9.45 o 
   9   4   5       12.29       14.07      6.10 o 
  10   4   5       79.59       79.70      8.82 o 
  11   4   5       67.11       57.53     13.09 o 
  12   4   5      107.18      113.09     10.98 o 
   1   5   5     1380.97     1362.66     14.48 o 
   2   5   5       68.38       62.97      4.65 o 
   3   5   5     1428.38     1418.62     20.09 o 
   4   5   5        0.46       -1.88      3.29 o 
   5   5   5      112.26      111.03      6.50 o 
   6   5   5        1.42        3.03      3.70 o 
   7   5   5     1081.82     1064.42     19.10 o 
   8   5   5      169.95      162.42     10.37 o 
   9   5   5      401.14      383.52     14.72 o 
  10   5   5        0.43        3.07      5.96 o 
  11   5   5      411.55      414.97     20.54 o 
  12   5   5       25.27       13.01      7.87 o 
   0   6   5     6542.21     6395.53     65.06 o 
   1   6   5        6.71        3.13      2.66 o 
   2   6   5      473.51      436.72     10.62 o 
   3   6   5        6.66        4.86      3.50 o 
   4   6   5      115.47      101.44      6.12 o 
   5   6   5      142.34      139.51      7.26 o 
   6   6   5     2184.02     2077.45     27.60 o 
   7   6   5      596.44      592.64     12.02 o 
   8   6   5      149.07      140.04      7.40 o 
   9   6   5       26.70       22.17      5.61 o 
  10   6   5      552.04      540.44     17.49 o 
  11   6   5       62.69       59.69      8.91 o 
  12   6   5      483.59      476.44     19.60 o 
   1   7   5     2091.19     2025.40     20.89 o 
   2   7   5       13.08       11.26      3.48 o 
   3   7   5      425.34      399.95     10.50 o 
   4   7   5      173.67      159.38      7.39 o 
   5   7   5     1401.09     1341.39     20.88 o 
   6   7   5      335.93      354.53     10.16 o 
   7   7   5      118.37      115.99      6.39 o 
   8   7   5      408.05      386.45     10.37 o 
   9   7   5      465.55      488.25     13.06 o 
  10   7   5       21.12       16.17      6.24 o 
  11   7   5      612.54      608.86     17.68 o 
   0   8   5     3116.92     3117.22     44.16 o 
   1   8   5        4.71        2.94      4.24 o 
   2   8   5     1502.72     1483.97     20.43 o 
   3   8   5      177.42      168.32      6.91 o 
   4   8   5      748.82      737.92     14.81 o 
   5   8   5       55.10       50.81      5.08 o 
   6   8   5       65.03       74.85      5.86 o 
   7   8   5      817.69      809.51     15.58 o 
   8   8   5     1048.81     1089.43     16.38 o 
   9   8   5       65.92       72.99      6.26 o 
  10   8   5      460.07      479.44     13.83 o 
  11   8   5       31.88       14.07      6.81 o 
   1   9   5     2306.55     2393.57     26.39 o 
   2   9   5      107.66      118.01      6.07 o 
   3   9   5     1304.09     1294.19     16.95 o 
   4   9   5       45.91       47.79      5.02 o 
   5   9   5      597.77      635.20     13.20 o 
   6   9   5       24.60       20.47      4.59 o 
   7   9   5      504.94      562.55     13.19 o 
   8   9   5       18.05       20.94      4.88 o 
   9   9   5      593.71      600.39     13.56 o 
  10   9   5       32.08       33.30      6.45 o 
  11   9   5      321.09      310.53     12.66 o 
   0  10   5     4068.54     3954.80     68.23 o 
   1  10   5        6.69        9.36      4.03 o 
   2  10   5      831.98      761.09     13.74 o 
   3  10   5       39.50       41.17      4.38 o 
   4  10   5     1239.26     1206.73     18.32 o 
   5  10   5      287.81      298.07     11.15 o 
   6  10   5      674.41      660.75     14.11 o 
   7  10   5      352.50      336.09     14.83 o 
   8  10   5      376.94      380.77     12.04 o 
   9  10   5        8.23        1.66      4.59 o 
  10  10   5      445.94      446.15     12.43 o 
   1  11   5     1394.12     1263.75     23.41 o 
   2  11   5       10.61       10.01      3.87 o 
   3  11   5      714.35      694.74     18.20 o 
   4  11   5        7.20        9.87      3.87 o 
   5  11   5     1460.08     1429.71     22.22 o 
   6  11   5        2.17       -3.48      4.08 o 
   7  11   5      292.73      297.91     10.65 o 
   8  11   5       18.53       22.35      5.31 o 
   9  11   5      177.32      179.49      8.77 o 
  10  11   5       13.69        8.15      5.17 o 
   0  12   5     1256.11     1290.58     34.30 o 
   1  12   5       30.37       30.40      5.61 o 
   2  12   5      965.32      968.77     18.05 o 
   3  12   5      255.98      264.20      9.97 o 
   4  12   5      283.82      288.53      8.85 o 
   5  12   5       13.73       16.29      4.34 o 
   6  12   5     1444.56     1448.74     20.44 o 
   7  12   5       13.64       17.46      4.76 o 
   8  12   5      260.71      281.98     10.82 o 
   9  12   5        9.23        6.29      4.80 o 
   1  13   5      201.55      234.57     11.09 o 
   2  13   5       10.78        9.47      5.11 o 
   3  13   5     2062.28     2127.37     26.68 o 
   4  13   5      328.50      328.22      9.53 o 
   5  13   5      488.41      498.16     11.84 o 
   6  13   5       19.35       13.87      4.63 o 
   7  13   5      539.89      554.63     12.95 o 
   8  13   5        5.03        3.05      4.58 o 
   9  13   5      343.79      364.52     12.75 o 
   0  14   5      137.68      129.39     13.00 o 
   1  14   5       10.49        6.35      5.14 o 
   2  14   5      381.63      359.81     13.58 o 
   3  14   5      250.96      251.29     10.45 o 
   4  14   5     1422.56     1404.71     21.46 o 
   5  14   5      100.48       92.08      6.79 o 
   6  14   5      500.98      469.90     16.40 o 
   7  14   5       14.45       12.11      4.93 o 
   8  14   5      375.15      387.85     11.78 o 
   1  15   5      345.34      303.91     12.94 o 
   2  15   5       14.50        6.55      5.18 o 
   3  15   5      193.36      205.88     11.61 o 
   4  15   5      397.95      332.44     12.17 o 
   5  15   5      556.91      538.40     13.76 o 
   6  15   5        4.03        7.27      4.47 o 
   7  15   5      292.23      311.19     10.73 o 
   8  15   5        5.65        4.67      5.17 o 
   0  16   5       95.99       75.76     14.51 o 
   1  16   5       20.98       21.11      6.34 o 
   2  16   5      116.58      134.44     10.07 o 
   3  16   5      171.52      166.02     10.86 o 
   4  16   5      431.28      424.52     15.61 o 
   5  16   5       20.67       35.39      6.51 o 
   6  16   5      199.86      215.70     10.02 o 
   7  16   5        3.29       -0.74      4.79 o 
   1  17   5       93.93      114.84      9.70 o 
   2  17   5        4.53       -0.67      5.53 o 
   3  17   5      240.38      279.09     13.49 o 
   4  17   5       70.79       53.82      8.05 o 
   5  17   5      116.41      116.38      9.16 o 
   6  17   5        1.03       -7.32      5.34 o 
   0  18   5       94.85      119.89     14.26 o 
   1  18   5       10.28        9.14      6.23 o 
   2  18   5      175.97      197.70     11.97 o 
   3  18   5        4.78       -7.99      5.33 o 
   4  18   5       66.38       62.54      8.51 o 
   1  19   5       25.13       22.76      7.31 o 
   2  19   5        2.75        3.87      6.63 o 
   0   0   6      598.06      576.83     27.74 o 
   1   0   6       38.70       44.31      5.95 o 
   2   0   6      347.46      332.49     13.06 o 
   3   0   6       98.94       94.95      6.40 o 
   4   0   6     3152.98     3006.24     56.03 o 
   5   0   6      396.60      400.62     18.83 o 
   6   0   6     1752.60     1764.52     42.03 o 
   7   0   6        0.42        0.71      6.99 o 
   8   0   6      894.79      903.46     39.17 o 
   9   0   6       47.55       66.27     12.44 o 
  10   0   6      414.33      412.05     24.23 o 
  11   0   6       28.98       22.68     12.30 o 
   1   1   6      541.21      539.99     10.82 o 
   2   1   6      133.57      143.42      5.48 o 
   3   1   6      769.98      763.48     13.21 o 
   4   1   6      431.58      417.80     10.19 o 
   5   1   6     2969.22     2976.63     40.42 o 
   6   1   6        0.15        0.47      6.49 o 
   7   1   6     1141.35     1110.09     23.31 o 
   8   1   6        1.13       -2.35      5.16 o 
   9   1   6      367.41      359.66     14.62 o 
  10   1   6      100.10       96.80      9.81 o 
  11   1   6      130.45      148.16     11.92 o 
   0   2   6      566.44      536.35     12.95 o 
   1   2   6       41.81       47.13      3.91 o 
   2   2   6      544.27      533.96     10.72 o 
   3   2   6      165.75      162.86     13.01 o 
   4   2   6     2438.74     2435.44     25.48 o 
   5   2   6      156.02      176.41      9.62 o 
   6   2   6      872.07      893.43     20.32 o 
   7   2   6        5.83       -0.23      5.05 o 
   8   2   6      630.26      663.15     18.59 o 
   9   2   6       52.97       45.25      7.70 o 
  10   2   6       70.97       65.66      8.79 o 
  11   2   6       26.95       20.44      7.88 o 
   1   3   6     1513.81     1540.43     19.34 o 
   2   3   6      595.73      591.04     12.67 o 
   3   3   6      732.52      711.81     14.23 o 
   4   3   6      911.07      889.96     18.44 o 
   5   3   6     1008.53     1063.32     15.84 o 
   6   3   6       25.74       16.12      9.08 o 
   7   3   6      432.11      450.75     15.18 o 
   8   3   6        1.75       -4.82      4.87 o 
   9   3   6      433.85      437.50     16.20 o 
  10   3   6       23.49       13.74      7.01 o 
  11   3   6       46.64       46.09      8.80 o 
   0   4   6     2218.36     2105.67     28.96 o 
   1   4   6        9.91        8.38      3.63 o 
   2   4   6      858.63      894.15     15.99 o 
   3   4   6      208.27      184.90      7.86 o 
   4   4   6     1354.11     1271.92     20.32 o 
   5   4   6      438.47      438.36     12.37 o 
   6   4   6      116.39      101.41      7.33 o 
   7   4   6      132.38      114.30      9.33 o 
   8   4   6      452.78      456.42     22.91 o 
   9   4   6        1.36       -1.00      5.84 o 
  10   4   6      193.33      230.45     13.64 o 
  11   4   6       17.09       17.43      7.49 o 
   1   5   6     1152.03     1090.67     16.22 o 
   2   5   6       34.70       41.79      5.01 o 
   3   5   6     1251.67     1188.34     19.28 o 
   4   5   6      187.24      184.54     10.97 o 
   5   5   6      182.23      178.38      8.37 o 
   6   5   6        8.98        5.56      4.06 o 
   7   5   6      101.57      107.45      9.04 o 
   8   5   6       63.67       76.92      8.69 o 
   9   5   6      284.10      297.43     13.96 o 
  10   5   6       29.26       12.46      7.05 o 
   0   6   6      764.84      754.47     18.77 o 
   1   6   6      225.49      225.23      7.85 o 
   2   6   6     1135.59     1098.13     16.76 o 
   3   6   6       91.55       88.71      6.42 o 
   4   6   6      162.23      146.91      7.64 o 
   5   6   6        6.11       10.84      4.33 o 
   6   6   6        6.68        0.57      4.62 o 
   7   6   6       22.56       24.07      5.96 o 
   8   6   6      341.20      354.30     14.46 o 
   9   6   6        6.45        5.47      6.17 o 
  10   6   6      117.68      127.42     10.98 o 
   1   7   6      695.04      726.38     14.89 o 
   2   7   6       37.50       43.66      4.73 o 
   3   7   6      101.88      134.53      7.40 o 
   4   7   6        1.31       -4.42      3.71 o 
   5   7   6       62.26       62.11      6.20 o 
   6   7   6       79.16       75.72      6.67 o 
   7   7   6       93.31       91.37      6.87 o 
   8   7   6       29.36       24.70      5.94 o 
   9   7   6      104.08      110.39     10.33 o 
  10   7   6       19.75       10.40     10.06 o 
   0   8   6      181.41      171.88     13.27 o 
   1   8   6        1.15        1.38      4.21 o 
   2   8   6       93.63      106.41      6.23 o 
   3   8   6       17.94        9.03      3.91 o 
   4   8   6      159.59      173.60      9.18 o 
   5   8   6        1.00       -4.55      3.92 o 
   6   8   6       34.25       31.95      5.60 o 
   7   8   6        7.89        5.34      4.57 o 
   8   8   6      106.07      125.24     10.87 o 
   9   8   6       86.12       79.37      9.58 o 
  10   8   6      129.08      129.67     11.45 o 
   1   9   6       27.41        9.42      5.72 o 
   2   9   6        1.18       -2.59      3.89 o 
   3   9   6       13.96       12.05      5.42 o 
   4   9   6       23.05       19.73      4.48 o 
   5   9   6       61.27       53.50      6.22 o 
   6   9   6       40.56       41.68      6.14 o 
   7   9   6       63.13       65.64      7.26 o 
   8   9   6       27.67       21.20      6.11 o 
   9   9   6       56.98       70.63      8.14 o 
   0  10   6       18.85       14.41     10.44 o 
   1  10   6       48.42       52.99      6.75 o 
   2  10   6       14.96       12.29      5.21 o 
   3  10   6        0.98        0.22      3.73 o 
   4  10   6        0.29        0.85      3.93 o 
   5  10   6       87.25       85.43      6.62 o 
   6  10   6       32.58       23.66      6.78 o 
   7  10   6      271.23      264.67     12.03 o 
   8  10   6       16.73       17.68      5.47 o 
   9  10   6        7.01       -2.94      5.61 o 
   1  11   6       16.99       17.39      5.63 o 
   2  11   6        3.65       10.17      5.04 o 
   3  11   6       42.17       39.30      5.85 o 
   4  11   6       42.36       36.07      5.43 o 
   5  11   6       42.83       43.28      5.72 o 
   6  11   6       99.26       83.27      6.99 o 
   7  11   6       21.81       22.40      6.06 o 
   8  11   6        6.61        6.69      5.19 o 
   0  12   6       12.58       -0.08      6.95 o 
   1  12   6      159.02      156.23      9.99 o 
   2  12   6       52.71       45.25      6.93 o 
   3  12   6       11.46        9.65      5.38 o 
   4  12   6       54.85       52.34      8.82 o 
   5  12   6        0.15        2.31      4.46 o 
   6  12   6        8.35        7.97      5.23 o 
   7  12   6       14.98       17.20      5.02 o 
   8  12   6       74.09       77.87      8.62 o 
   1  13   6        0.73       -3.37      5.40 o 
   2  13   6        5.47        4.95      5.24 o 
   3  13   6       94.52       92.76      9.03 o 
   4  13   6       54.39       69.41      7.29 o 
   5  13   6      128.47      136.81      8.41 o 
   6  13   6        0.29        4.21      4.55 o 
   7  13   6       18.44       19.20      5.17 o 
   0  14   6       81.58       84.30     12.45 o 
   1  14   6       70.73       79.34      8.47 o 
   2  14   6        7.16       12.46      5.84 o 
   3  14   6      123.75      103.47      9.41 o 
   4  14   6      236.84      262.48     13.15 o 
   5  14   6        0.01        7.84      5.48 o 
   6  14   6       96.10      113.82      8.33 o 
   1  15   6       56.01       54.30      7.85 o 
   2  15   6       40.99       31.86      7.04 o 
   3  15   6      153.79      160.21     14.06 o 
   4  15   6      134.44      131.72     12.71 o 
   5  15   6      270.26      278.51     13.82 o 
   0  16   6      101.51       91.78     13.38 o 
   1  16   6        0.48        5.27      5.82 o 
   2  16   6       94.42      100.89     10.46 o 
   3  16   6        8.74        7.27      6.23 o 
   4  16   6      363.61      327.37     20.73 o 
   1  17   6      235.95      258.67     13.84 o 
   2  17   6        0.34       -7.79      6.79 o 
   1   1   7        1.03        4.44      3.17 o 
   2   1   7       40.57       38.79      4.97 o 
   3   1   7      189.57      179.09     16.72 o 
   4   1   7       78.25       73.79      7.29 o 
   5   1   7       10.83       14.92      6.17 o 
   6   1   7        6.54       -2.19      5.33 o 
   7   1   7        7.93        3.45      5.98 o 
   8   1   7       14.71        4.77      6.16 o 
   9   1   7       20.25        9.47      6.27 o 
   0   2   7       81.32       79.42     12.50 o 
   1   2   7        0.12        4.30      3.54 o 
   2   2   7      191.30      167.58      7.87 o 
   3   2   7       35.08       22.61      4.44 o 
   4   2   7       11.45       11.61      5.27 o 
   5   2   7        0.06        4.46      5.29 o 
   6   2   7      246.25      228.06     11.79 o 
   7   2   7        4.29        3.18      5.79 o 
   8   2   7        0.67       -2.53      5.90 o 
   9   2   7        1.41        2.65      6.20 o 
   1   3   7      182.14      187.12      7.49 o 
   2   3   7        3.09        1.32      3.79 o 
   3   3   7       85.97       96.79      6.80 o 
   4   3   7        2.15       -0.32      4.97 o 
   5   3   7      306.56      272.17     12.18 o 
   6   3   7        0.43        0.82      7.34 o 
   7   3   7      119.55      118.48      9.81 o 
   8   3   7       27.74       17.53      6.89 o 
   9   3   7       31.07       25.08      7.41 o 
   0   4   7     1400.09     1430.83     95.36 o 
   1   4   7       69.68       63.77      5.93 o 
   2   4   7       25.52       33.07      5.15 o 
   3   4   7        6.66        7.22      4.38 o 
   4   4   7      146.26      174.85      7.94 o 
   5   4   7        0.15        1.04      4.74 o 
   6   4   7      183.03      178.66     10.85 o 
   7   4   7        1.49        0.80      5.58 o 
   8   4   7       97.54      110.28     10.29 o 
   9   4   7       22.82       25.85      7.85 o 
   1   5   7      570.68      559.60     13.66 o 
   2   5   7       29.36       34.96      4.88 o 
   3   5   7       51.69       66.51      6.32 o 
   4   5   7       59.12       72.94      6.74 o 
   5   5   7      514.93      523.33     20.08 o 
   6   5   7       60.15       62.24      8.58 o 
   7   5   7       46.87       56.57      8.10 o 
   8   5   7        1.28       -8.41      7.38 o 
   9   5   7      198.71      231.42     13.63 o 
   0   6   7      253.93      255.12     16.02 o 
   1   6   7       11.27        9.43      4.98 o 
   2   6   7      573.55      609.71     14.62 o 
   3   6   7        9.92       14.03      4.88 o 
   4   6   7      539.79      505.29     14.02 o 
   5   6   7       19.19       15.93      5.47 o 
   6   6   7       50.50       34.35      7.28 o 
   7   6   7       22.67       26.84      7.16 o 
   8   6   7      648.67      689.31     20.70 o 
   1   7   7      723.27      710.00     17.95 o 
   2   7   7       48.12       58.33      6.36 o 
   3   7   7      503.30      472.90     12.10 o 
   4   7   7        4.95       16.98      5.11 o 
   5   7   7        3.13       -5.59      4.54 o 
   6   7   7        0.27        2.43      4.99 o 
   7   7   7      228.33      249.76     12.19 o 
   8   7   7       61.90       61.22      9.10 o 
   0   8   7      788.13      781.80     52.72 o 
   1   8   7       37.23       27.64      6.01 o 
   2   8   7      728.10      748.83     27.39 o 
   3   8   7        1.28        1.67      4.54 o 
   4   8   7      175.42      199.33      8.76 o 
   5   8   7       19.30       24.04      5.68 o 
   6   8   7      109.05      119.84      8.57 o 
   7   8   7       12.78       -2.46      6.16 o 
   8   8   7      181.91      188.92     12.67 o 
   1   9   7      954.52      971.51     21.98 o 
   2   9   7       21.07       15.95      5.84 o 
   3   9   7      588.23      626.82     17.75 o 
   4   9   7       18.65       11.35      5.27 o 
   5   9   7       62.34       71.42      6.68 o 
   6   9   7       41.12       36.54      6.66 o 
   7   9   7      177.91      185.81     10.60 o 
   0  10   7      512.68      499.56     39.17 o 
   1  10   7       11.93        8.75      7.60 o 
   2  10   7      906.79      887.47     21.31 o 
   3  10   7        0.43       -0.98      5.46 o 
   4  10   7      428.41      464.79     14.37 o 
   5  10   7       13.15       14.01      5.09 o 
   6  10   7       88.92       96.57      9.43 o 
   7  10   7        4.59        7.74      5.91 o 
   1  11   7      509.56      529.54     16.90 o 
   2  11   7       15.49       19.50      6.32 o 
   3  11   7      622.60      597.02     18.17 o 
   4  11   7        0.34        0.15      5.59 o 
   5  11   7      226.82      254.91     11.75 o 
   6  11   7        5.85       -1.22      4.86 o 
   0  12   7      323.34      374.35     21.16 o 
   1  12   7       20.99       28.22      6.82 o 
   2  12   7      177.64      201.53     12.41 o 
   3  12   7       17.91        9.99      6.91 o 
   4  12   7     1019.33     1102.43     25.20 o 
   5  12   7       43.72       56.04      8.55 o 
   1  13   7      325.14      339.73     25.56 o 
   2  13   7        4.21       -3.35      5.65 o 
   3  13   7       20.03       15.64      6.51 o 
   4  13   7        0.16        6.30      6.79 o 
   0  14   7      188.97      201.31     25.84 o 
   1  14   7        0.12        0.44      5.64 o 
   2  14   7       39.67       33.19      7.42 o 
   0   0   8       19.64       13.84     17.41 o 
   1   0   8        0.00        4.04      6.84 o 
   2   0   8      244.62      286.22     17.26 o 
   3   0   8        8.73        5.11      7.66 o 
   4   0   8      460.06      490.52     22.42 o 
   5   0   8        3.10       -9.00      7.78 o 
   6   0   8      898.18      934.09     33.07 o 
   7   0   8       45.30       38.16     19.19 o 
   1   1   8      196.82      209.21     12.33 o 
   2   1   8       21.32       23.31      5.89 o 
   3   1   8      175.27      190.44     10.67 o 
   4   1   8        3.92        8.05      5.67 o 
   5   1   8      756.57      717.61     22.76 o 
   6   1   8       81.03       66.95      9.10 o 
   7   1   8      427.64      467.85     18.85 o 
   0   2   8      726.58      697.38     25.20 o 
   1   2   8       52.65       49.99      6.08 o 
   2   2   8       71.54       86.76     10.02 o 
   3   2   8       25.01       26.83      6.51 o 
   4   2   8      399.91      446.60     16.98 o 
   5   2   8       31.88       20.86      6.73 o 
   6   2   8      657.01      692.94     20.36 o 
   1   3   8      301.55      309.47     12.43 o 
   2   3   8      109.48      103.72      7.77 o 
   3   3   8      350.25      427.16     15.29 o 
   4   3   8       56.78       50.08      8.97 o 
   5   3   8      502.23      486.02     16.74 o 
   6   3   8       77.78       84.77      9.61 o 
   0   4   8      354.54      374.97     19.88 o 
   1   4   8        1.15        9.81      7.68 o 
   2   4   8      518.35      538.54     14.37 o 
   3   4   8       19.40       10.08      7.11 o 
   4   4   8      207.66      213.30     11.93 o 
   5   4   8      312.58      303.00     15.32 o 
   6   4   8      159.82      184.69     12.00 o 
   1   5   8      438.58      478.32     15.57 o 
   2   5   8        0.20        0.98      5.81 o 
   3   5   8      264.91      274.08     11.57 o 
   4   5   8      121.46      145.04     10.57 o 
   5   5   8       78.37       92.70      8.50 o 
   6   5   8        0.30       -1.82      5.97 o 
   0   6   8      307.05      344.19     19.10 o 
   1   6   8       21.17       17.06      6.40 o 
   2   6   8      184.21      207.50     11.38 o 
   3   6   8       48.73       69.51      8.10 o 
   4   6   8      152.84      145.70     20.05 o 
   5   6   8       12.88        6.41      6.56 o 
   1   7   8       97.22      120.59      9.65 o 
   2   7   8        8.54       11.23      5.84 o 
   3   7   8      147.92      163.28     14.22 o 
   4   7   8       24.68       15.74      5.56 o 
   5   7   8        5.31        2.43      6.66 o 
   0   8   8       23.82       25.75     10.65 o 
   1   8   8        4.81        2.67      5.78 o 
   2   8   8      100.55      110.73      9.67 o 
   3   8   8        0.04       -7.54      5.03 o 
   4   8   8        0.60        9.11      6.08 o 
   1   9   8        3.29        6.14      5.89 o 
   2   9   8        0.93        7.56      5.87 o 
   3   9   8       12.38        8.86      6.24 o 
   0  10   8        0.05        1.42      8.64 o 
   1  10   8        0.00       -0.69      5.69 o 
   2  10   8        2.10       -0.42      7.35 o 
                                                 
